# Supplementary material for: Uncovering a superfamily of nickel-dependent hydroxyacid racemases and epimerases
Source: Sci Rep. 2020 Oct 22;10:18123. doi: 10.1038/s41598-020-74802-6 (PMC7583248; doi:10.1038/s41598-020-74802-6)
Supplement: Supplementary file 1 — Supplementary file1 [file 41598_2020_74802_MOESM1_ESM.xlsx]

## Sheet: Dataset S1
	Uniprot Entry	Residue number following LarA sequence																	1	2	3	4	5	6	7	8	9	10		11	12	13	14	15	16	17	18	19	20	21	22	23	24	25	26	27	28	29
LarA		-	-	-	-	-	-	-	-	-	-	-	-	-	-	-	-	-	M	V	A	I	D	L	P	Y	D	K	-	R	T	I	T	A	Q	I	D	D	E	N	Y	A	G	K	L	V	S	Q	-
LarAH02	E8QWZ4_ISOPI	-	-	-	-	-	-	-	-	-	-	-	-	-	-	-	-	-	-	M	R	V	T	L	D	Y	G	K		T	G	L	N	V	D	L	P	D	D	R	T	L	P	P	L	T	I	R	-
LarAH03	Q5HRD7_STAEQ	-	-	-	-	-	-	-	-	-	-	-	-	-	-	-	-	M	K	V	K	S	Q	V	L	Y	G	K	-	S	E	I	E	I	N	V	-	-	P	D	D	S	T	I	I	E	P	Q	-
LarAH04		-	-	-	-	-	-	-	-	-	-	-	-	-	-	-	-	-	-	L	Q	V	K	V	P	Y	G	K	-	D	E	Q	F	A	I	E	V	P	Q	Q	Q	L	T	G	V	F	N	P	-
LarAH05	Q24SF3_DESHY	-	-	-	-	-	-	-	M	K	T	-	-	-	-	-	-	-	-	-	-	I	E	L	P	Y	G	H	-	G	T	Q	A	C	L	I	P	D	D	V	D	C	V	Y	G	R	L	K	-
LarAH06	D9TSN9_THETC	-	-	-	-	-	-	-	-	-	-	-	-	-	-	-	M	G	Y	K	E	I	S	L	K	Y	G	K	-	G	A	V	D	V	K	I	D	E	N	M	-	C	T	V	L	Y	P	-	-
LarAH07	D3PA49_DEFDS	-	-	-	-	-	-	-	M	T	L	V	E	I	C	L	R	L	G	D	K	M	K	I	S	Y	G	K	-	G	F	I	D	V	N	I	N	K	D	Y	D	L	Y	Q	L	K	I	D	-
LarAH08	A5I2T6_CLOBH	-	-	-	-	-	-	-	-	-	-	-	-	-	-	-	-	-	M	Q	Q	L	E	L	K	Y	G	K	-	D	S	I	K	F	S	L	P	K	E	D	I	L	G	V	I	D	R	-	-
LarAH10	G0VL91_MEGEL	-	-	-	-	-	-	-	-	-	-	-	-	-	-	-	-	M	M	K	T	F	S	L	P	F	G	K	-	S	T	Q	T	V	S	L	D	E	A	H	V	L	Y	D	L	H	G	-	-
LarAH12	K0IP24_NITGG	-	-	-	-	-	-	-	-	-	-	-	-	-	-	-	-	-	-	-	-	-	-	-	-	-	-	-	-	-	-	-	-	M	T	Y	T	C	K	K	R	I	Y	F	N	P	Y	Y	T
LarAH14	A8L878_FRASN	-	-	-	-	-	-	-	-	-	-	-	-	-	-	-	-	M	R	P	G	F	V	L	E	V	D	E	R	T	P	P	L	L	V	H	Q	G	E	G	L	T	L	E	R	F	P	L	G
LarAH19	R0HTW6_CORCT	-	-	-	-	-	-	-	-	-	-	-	M	S	Q	K	T	I	T	L	P	I	P	-	-	-	-	-	-	-	-	-	-	-	-	-	-	-	-	-	-	-	-	-	-	-	-	-	-
LarAH20	Q9WYS3_THEMA	-	-	-	-	-	-	-	-	-	-	-	-	-	-	-	-	-	-	-	-	-	-	-	-	-	-	-	-	-	-	-	-	-	-	-	-	-	-	-	-	-	-	-	-	-	-	-	-
LarAH23	E8R4L0_ISOPI	M	S	C	S	T	P	P	G	S	S	D	V	W	P	R	P	G	F	P	E	V	L	I	P	W	G	P	G	E	R	L	A	L	R	M	P	E	S	W	R	-	L	I	D	V	T	Q	P
[truncated: 550 more columns]

## Sheet: Dataset S2
Protein accession #	organism	Homolog group	Putative Function	D72	R75	H108	H174	F175	F176	K184	H200	I220	Y294	Q295	V297	K298	T353	P355	D356	W358	T359	A360	I262	Full sequence
PECL_1783	P. claussenii	Group 01	LAR	D	R	H	H	F	F	K	H	I	Y	Q	V	K	T	P	D	W	T	S	I	MVEINLPYDKRSIKASIPDKNFAGILESKAESFRNPLSEEETVEKSLDNPIGSPSLEELAKGKKNIVLISSDHTRPVPSHIITPIILKRIRSVAPEARIRILVATGFHRPSTKEELINKYGSEIVENEEIVMHVSTDDNSMVKIGQLPSGGDCIINKVAAEADLLLAEGFIESHFFAGFSGGRKAVLPGVASYKTIMANHSGEFINSNKARTGNLMHNPIHKDMVYAARTAKLAFIVNVVLDGDKKIIGSFAGDVEEAHEVGCKFVKQLASVKEIPSDIAISTNGGFPLDQNIYQAVKGMTAAEATNKDGGVIIMVAGASDGHGGEGFYHNLADVSDPKEFLEKAINTPRSKTVPDQWTSQILARILVHHHVIFVSDLVEPALIRDMHMELATTFDEAL…
PEPE_1694	P. pentosaceus	Group 01	LAR	D	R	H	H	F	F	K	H	I	Y	Q	V	K	T	P	D	W	T	S	I	MVQIDLPYDKRNITANIPDKNFAGLLESKAESFQNPLSEKETVEKSMDNPIGSPSLEELAKGKKNIVLISSDHTRPVPSHIITPIILRRIRSVAPDARIRILVATGFHRPSTKEELINKYGSEIVENEEIVMHFSTDDDSMVKIGQLPSGGDCIINKVAAEADLLLAEGFIESHFFAGFSGGRKAVLPGIASYKTIMANHSGEFINSNKARTGNLMHNPIHKDMVYAARTAKLAFIVNVVLDGDKKIIGSFAGDVEAAHKVGCDFVKELASVKKVPSDIAISTNGGFPLDQNIYQAVKGMTAAEATNKEGGVIIMVAGSSDGHGGEGFYHNLADVDDPKEFLDQAINTPRLETVPDQWTSQILARILVHHHVIYVSDLVDPELIRSMHMDLATTFDEAL…
OG1RF_11545	E. faecalis	Group 01	LAR	D	R	H	H	F	F	K	H	I	Y	Q	V	K	T	P	D	W	T	S	I	MIAMVEINLPYDKKMITARIPDKNFIGLLESKAEHFSNPYTEKETVEKSLDNPIGSLPLEELAKGKKDIVLISSDHTRPVPSHIITPIILRRIRSVNKTARIRILVATGFHRPSTREELISKYGKAIVENEEIVMHISTDDSSMVKIGQLPSGGDCIINRIAAEADLLLAEGFIESHFFAGFSGGRKSVLPGIASYKTIMANHSGEFIDSSNSRTGNLTDNPIHNDMVYAAAKANLAFIVNVVLDGDKKIIGSFAGDMVEAHKVGCNFVKEIARVKKIPCDIAVSTNGGFPLDQNIYQAVKGMTAAEATNKDGGVIIMVAGCRDGHGGEGFYENIANVKNPNEFLEAAIHTPRLETVPDQWTSQILARILVHHHIIFVSDLVDPELITSMHMEIAKTFD…
CA_C0769	C. acetobutylicum	Group 01	LAR	D	R	H	H	F	F	K	H	I	Y	Q	V	K	T	P	D	W	T	S	I	MEYVNIKLPYDKKQITAKIYKRNLAGILVSKSENYKNSLSEKELVEKSLDNPIASPKLEELVKGKKNIVLISSDHTRPVPSKIITPILLRRIRSVEPNANIIILVATGFHRPSTHEELVDKYGEEIVKRENIVMHVSTDDSAMVQIGTLPSGGPCIINKIAAEADLLIAEGFIESHFFAGFSGGRKSVLPGIASYKTIMANHCGEFINSNKARTGNIKCNPIHEDMVYAARTAGLKFILNVVLDGNKKIIGSFAGDVEKAHETGCDFVKDLARVKKVPCDIAVSTNGGYPLDQNIYQAVKGMTAAEATNKENGVIIMVAGCRDGHGGEGFYKNLANVKTPEEFLEKAIHTERQKTIPDQWTSQILARILSKHHVIMVSDLVDQKLICGMHMELVSNFEE…
SMB_G0785	C. acetobutylicum	Group 01	LAR	D	R	H	H	F	F	K	H	I	Y	Q	V	K	T	P	D	W	T	S	I	MEYVNIKLPYDKKQITAKIYKRNLAGILVSKSENYKNSLSEKELVEKSLDNPIASPKLEELVKGKKNIVLISSDHTRPVPSKIITPILLRRIRSVEPNANIIILVATGFHRPSTHEELVDKYGEEIVKRENIVMHVSTDDSAMVQIGTLPSGGPCIINKIAAEADLLIAEGFIESHFFAGFSGGRKSVLPGIASYKTIMANHCGEFINSNKARTGNIKCNPIHEDMVYAARTAGLKFILNVVLDGNKKIIGSFAGDVEKAHETGCDFVKDLARVKKVPCDIAVSTNGGYPLDQNIYQAVKGMTAAEATNKENGVIIMVAGCRDGHGGEGFYKNLANVKTPEEFLEKAIHTERQKTIPDQWTSQILARILSKHHVIMVSDLVDQKLICGMHMELVSNFEE…
CLJU_c15560	C. ljungdahlii	Group 01	LAR	D	R	H	H	F	F	K	H	V	Y	Q	V	K	T	P	D	W	T	S	I	MEYVNINLPYDKKQIIAKVNKKNLAGILISKSENYKNNLSQKEIVEKSLDNPIGSPKLEELVKGKKNIVLISSDHTRPVPSKIITPILLRRIRSVEPNADIKILVATGFHRPSTHEELVNKYGEEIVENENIVMHVSTDDSTMVKIGTLPSGGPCIINKVAAEADLLIAEGFIESHFFAGFSGGRKSVLPGIASYKTIMANHCGEFIDSNKARTGNIKGNPVHEDMVYAAKTAGLKFILNVVLDGNKQIIGSFAGDLEKAHETGCNFVKELAQVKKIPCDIAVSTNGGYPLDQNIYQAVKGMTAAEATNKENGVIIMVAGCVDGHGGEGFYKNLANSKTPEEFLEKAIHTERQKTIPDQWTSQILARILSKHHVIMVSDLVEPKLIKDMHMELATTFDQ…
LVISKB_1832	L. brevis	Group 01	LAR	D	R	H	H	F	F	K	H	V	Y	Q	V	K	T	P	D	W	T	S	I	MADIKLPYDHGSVTAHINDANLAGTLVSKAATYQANLSEKDLVEQSLDNPIGSPSLEELATGKKNIVIISSDHTRPVPSHIITPILLRRLRSVAPEARIRILVATGFHRPSTHAELVAKYGEEIVANEEIVMHKSQVDEDMVKIGKLPSGGDLIINKVAEEADLLISEGFIESHFFAGFSGGRKSVLPGISSYKTIMANHSGEFINDKHSRTGNLHHNMVHHDMVYAARKAGLQFILNVVLDEDKHIIGSFAGDLEAAHKQGTDFVGELAGVKAIKSDIAITTNGGYPLDQNIYQAVKGMTAAEATNKQNGTIIIVAGCRDGHGGDGFYHNIADVADPQEFLDKAINTPRLETVPDQWTSQILARILVNHHVIVVSDLVEPSLITNMHMELATSIDDAL…
LVIS_1849	L. brevis	Group 01	LAR	D	R	H	H	F	F	K	H	V	Y	Q	V	K	T	P	D	W	T	S	I	MADIKLPYDHGSVTAHINDANLAGTLVSKAATYQASLSEKDLVEQSLDNPIGSPSLEELATGKKNIVIISSDHTRPVPSHIITPILLRRLRSVAPEARIRILVATGFHRPSTHAELIAKYGEEIVANEEIVMHKSQVDEDMVKIGKLPSGGDLIINKVAEEANLLISEGFIESHFFAGFSGGRKSVLPGISSYKTIMANHSGEFINDKHSRTGNLHHNMVHHDMVYAARKAGLQFILNVVLDEDKHIIGSFAGDLEAAHKQGTDFVGELAGVKAIKSDIAITTNGGYPLDQNIYQAVKGMTAAEATNKQNGTIIIVAGCRDGHGGDGFYHNIADVADPQEFLDKAINTPRLETVPDQWTSQILARILVNHHVIVVSDLVEPSLITNMHMELATSIDDAL…
LBFF_1915	L. fermentum	Group 01	LAR	D	R	H	H	F	F	K	H	V	Y	Q	V	K	T	P	D	W	T	S	I	MADIKLPYDHGSVTAHINDANLAGILVSKAATYQASLSEKDLVEQSLDNPIGSPSLEELATGKKNIVIISSDHTRPVPSHIITPILLRRLRSVAPEARIRILVATGFHRPSTHAELVAKYGEEIVANEEIVMHKSKVDEDMVKIGKLPSGGDLIINKVAEEADLLISEGFIESHFFAGFSGGRKSVLPGISSYKTIMANHSGEFINDKHSRTGNLHHNMVHHDMVYAARKAGLKFILNVVLDEDKHIIGSFAGDLEAAHKQGTDFVGELAGVKAIKSDIAITTNGGYPLDQNIYQAVKGMTAAEATNKQNGTIIIVAGCRDGHGGDGFYHNIADVADPQEFLDKAINTPRLETVPDQWTSQILARILVNHHVIVVSDLVEPSLITNMHMELATSIDDAL…
LAF_1733	L. fermentum	Group 01	LAR	D	R	H	H	F	F	K	H	I	Y	Q	V	K	T	P	D	W	T	A	I	MIDITLPYDKKKITAHIPDENFAGKLVSQAANYENPISEIETVERSLDNPIDSPKLEELAKGKKNIVIISSDHTRPVPSHIITPILLRRIRSVAPDARVRILVATGFHRPSTREELINKYGQEIVDNEEIVMHYSQKDEDMVNIGKLPSGGDLILNKVAVEADLLISEGFIESHFFAGFSGGRKSVLPGIASYKTIMANHSGEFVADKHSRTGDLHHNMIHKDMVFAAKAVHLQFILNVVLDEDKKIIASFAGDLENAHKKGTDFVASLSQVDAIPSDISISTNGGYPLDQNIYQAVKGMTAAEATNKDNGTIIMVSGCRDGHGGEGFYHNLADVDDPKVFLDQAVNTPRLETIPDQWTAQILARILVNHHVIMVSDLVQPNLVTDMHMELASSLEEAM…
LC40_1101	L. fermentum	Group 01	LAR	D	R	H	H	F	F	K	H	I	Y	Q	V	K	T	P	D	W	T	A	I	MRVFLKTEKNMIVLSFERKDRLTNMIDITLPYDKKKITAHIPDENFAGKLVSQAANYENPISEIETVERSLDNPIDSPKLEELAKGKKNIVIISSDHTRPVPSHIITPILLRRIRSVAPDARVRILVATGFHRPSTREELINKYGQEIVDNEEIVMHYSQKDEDMVNIGKLPSGGDLILNKVAVEADLLISEGFIESHFFAGFSGGRKSVLPGIASYKTIMANHSGEFVADKHSRTGDLHHNMIHKDMVFAAKAVHLQFILNVVLDEDKKIIASFAGDLENAHKKGTDFVASLSQVDAIPSDISISTNGGYPLDQNIYQAVKGMTAAEATNKDNGTIIMVSGCRDGHGGEGFYHNLADVDDPKVFLDQAVNTPRLETIPDQWTAQILARILVNHHVIMV…
JDM1_0105	L. plantarum	Group 01	LAR	D	R	H	H	F	F	K	H	I	Y	Q	V	K	T	P	D	W	T	A	I	MVAIDLPYDKRTITAQIDDENYAGKLVSQAATYHNKLSEQETVEKSLDNPIGSDKLEELARGKHNIVIISSDHTRPVPSHIITPILLRRLRSVAPDARIRILVATGFHRPSTHEELVNKYGEDIVNNEEIVMHVSTDDSSMVKIGQLPSGGDCIINKVAAEADLLISEGFIESHFFAGFSGGRKSVLPGIASYKTIMANHSGEFINSPKARTGNLMHNPIHKDMVYAARTAKLAFIINVVLDEDKKIIGSFAGDMEAAHKVGCDFVKELSSVPAIDCDIAISTNGGYPLDQNIYQAVKGMTAAEATNKEGGTIIMVAGARDGHGGEGFYHNLADVDDPKEFLDQAINTPRLKTIPDQWTAQIFARILVHHHVIFVSDLVDPDLITNMHMELAKTLDEAM…
LBP_cg0084	L. plantarum	Group 01	LAR	D	R	H	H	F	F	K	H	I	Y	Q	V	K	T	P	D	W	T	A	I	MVAIDLPYDKRTITAQIDDENYAGKLVSQAATYHNKLSEQETVEKSLDNPIGSDKLEELARGKHNIVIISSDHTRPVPSHIITPILLRRLRSVAPDARIRILVATGFHRPSTHEELVNKYGEDIVNNEEIVMHVSTDDSSMVKIGQLPSGGDCIINKVAAEADLLISEGFIESHFFAGFSGGRKSVLPGIASYKTIMANHSGEFINSPKARTGNLMHNPIHKDMVYAARTAKLAFIINVVLDEDKKIIGSFAGDMEAAHKVGCDFVKELSSVPAIDCDIAISTNGGYPLDQNIYQAVKGMTAAEATNKEGGTIIMVAGARDGHGGEGFYHNLADVDDPKEFLDQAINTPRLKTIPDQWTAQIFARILVHHHVIFVSDLVDPDLITNMHMELAKTLDEAM…
LPST_C0085	L. plantarum	Group 01	LAR	D	R	H	H	F	F	K	H	I	Y	Q	V	K	T	P	D	W	T	A	I	MVAIDLPYDKRTITAQIDDENYAGKLVSQAATYHNKLSEQETVEKSLDNPIGSDKLEELARGKHNIVIISSDHTRPVPSHIITPILLRRLRSVAPDARIRILVATGFHRPSTHEELVNKYGEDIVNNEEIVMHVSTDDSSMVKIGQLPSGGDCIINKVAAEADLLISEGFIESHFFAGFSGGRKSVLPGIASYKTIMANHSGEFINSPKARTGNLMHNPIHKDMVYAARTAKLAFIINVVLDEDKKIIGSFAGDMEAAHKVGCDFVKELSSVPAIDCDIAISTNGGYPLDQNIYQAVKGMTAAEATNKEGGTIIMVAGARDGHGGEGFYHNLADVDDPKEFLDQAINTPRLKTIPDQWTAQIFARILVHHHVIFVSDLVDPDLITNMHMELAKTLDEAM…
zj316_0313	L. plantarum	Group 01	LAR	D	R	H	H	F	F	K	H	I	Y	Q	V	K	T	P	D	W	T	A	I	MVAIDLPYDKRTITAQIDDENYAGKLVSQAATYHNKLSEQETVEKSLDNPIGSDKLEELARGKHNIVIISSDHTRPVPSHIITPILLRRLRSVAPDARIRILVATGFHRPSTHEELVNKYGEDIVNNEEIVMHVSTDDSSMVKIGQLPSGGDCIINKVAAEADLLISEGFIESHFFAGFSGGRKSVLPGIASYKTIMANHSGEFINSPKARTGNLMHNPIHKDMVYAARTAKLAFIINVVLDEDKKIIGSFAGDMEAAHKVGCDFVKELSSVPAIDCDIAISTNGGYPLDQNIYQAVKGMTAAEATNKEGGTIIMVAGARDGHGGEGFYHNLADVDDPKEFLDQAINTPRLKTIPDQWTAQIFARILVHHHVIFVSDLVDPDLITNMHMELAKTLDEAM…
Lp16_0097	L. plantarum	Group 01	LAR	D	R	H	H	F	F	K	H	I	Y	Q	V	K	T	P	D	W	T	A	I	MVAIDLPYDKRTITAQIDDENYAGKLVSQAATYHNKLSEQETVEKSLDNPIGSDKLEELARGKHNIVIISSDHTRPVPSHIITPILLRRLRSVAPDARIRILVATGFHRPSTHEELVNKYGEDIVNNEEIVMHVSTDDSSMVKIGQLPSGGDCIINKVAAEADLLISEGFIESHFFAGFSGGRKSVLPGIASYKTIMANHSGEFINSPKARTGNLMHNPIHKDMVYAARTAKLAFIINVVLDEDKKIIGSFAGDMEAAHKVGCDFVKELSSVPAIDCDIAISTNGGYPLDQNIYQAVKGMTAAEATNKEGGTIIMVAGARDGHGGEGFYHNLADVDDPKEFLDQAINTPRLKTIPDQWTAQIFARILVHHHVIFVSDLVDPDLITNMHMELAKTLDEAM…
lp_0104 (LarA)	L. plantarum	Group 01	LAR	D	R	H	H	F	F	K	H	I	Y	Q	V	K	T	P	D	W	T	A	I	MVAIDLPYDKRTITAQIDDENYAGKLVSQAATYHNKLSEQETVEKSLDNPIGSDKLEELARGKHNIVIISSDHTRPVPSHIITPILLRRLRSVAPDARIRILVATGFHRPSTHEELVNKYGEDIVNNEEIVMHVSTDDSSMVKIGQLPSGGDCIINKVAAEADLLISEGFIESHFFAGFSGGRKSVLPGIASYKTIMANHSGEFINSPKARTGNLMHNSIHKDMVYAARTAKLAFIINVVLDEDKKIIGSFAGDMEAAHKVGCDFVKELSSVPAIDCDIAISTNGGYPLDQNIYQAVKGMTAAEATNKEGGTIIMVAGARDGHGGEGFYHNLADVDDPKEFLDQAINTPRLKTIPDQWTAQIFARILVHHHVIFVSDLVDPDLITNMHMELAKTLDEAM…
LSA0784	L. sakei	Group 01	LAR	D	R	H	H	F	F	K	H	V	Y	Q	V	K	T	P	D	W	T	S	I	MVAIKLPYDQKIITANIADANFAGKLVSQAATYQNPLSEAETVEQSLDNPIDSPKLEELAKGKKNIVIISSDHTRPVPSHIMTPILLRRIRSVAPDARIRILVATGFHRPSTHEELVNKYGEEIVANEEIVMHISTDDSSVVKIGQLPSGGDCIINKIAVEADLLISEGFIESHFFAGFSGGRKSILPGVASYKTIMANHSGEFINSHYSRTGNLMHNPVHKDMVYAAKTAGLKFILNVVLDEDKHIIGSFAGNLETAHKKGCDFVESLSEVDKIDCDIAISTNGGYPLDQNIYQAVKGMTAAEATNKQGGVIIMVAGARDGHGGDGFYHNIADVKDPKEFLDQAINTPRLETVPDQWTSQILARILVQHHVIFVSDLVDPQLITDMHMELATSLDAAL…
SELR_22070	S. ruminantium	Group 01	LAR	D	R	H	H	F	F	K	H	I	Y	Q	V	K	T	P	D	W	T	S	I	MKFSLPYDKGEMTAEIADANVLAVLESKAATYKADKGQQELVEASLDNPIGSPSLEELVKGKKNITIISSDHTRPVPSHITMPILLRRIRAVEPEANISILIATGFHRPSTHEELVNKYGEEIVKNENIVMHVSTDDSSMVKIGTLPSGGACIVNRTAVEADLLIAEGFIESHFFAGFSGGRKSVLPGVASYKTIMANHCGEFINDHHARTGNLLDNPIHRDMVYAARTAGLKFILNVVLNEDKEIIGAFAGDMERAHEKGCAFVADLAHVQKVQADITVSTNGGYPLDQNIYQAVKGMTAAEAANKEGGTIIMVAGCADGHGGEGFYHNLADAKTPQEFLDKAVATPRLETIPDQWTSQILARILAHHRVIMVSDLVQPNLITDMHMELAKSFDEALA…
HMPREF0868_1179	C. genomosp.	Group 01	LAR	D	R	H	H	F	F	K	H	I	Y	Q	V	K	T	P	D	W	T	S	I	MIKINVPYDHTTMEVAVPENNFAGKLEGRQTGYVPPKPQEEIVEDSLNNPIGSETLETLAKGKKDIVIISSDHTRPVPSKIIMPIILRHIRKSNPTARIRILVATGFHRPSTREELINKYGIEIVDHEEIVMHVSTDDSSMVKIGTLPSGGACIINKVAAEADLLIAEGFIEAHFFAGFSGGRKAVLPGVASYKTIMANHSGEFIDDCHSRTGIIDHNLIHEDMLYAARKANLVFIVNVVLNGKHEIIGSFAGDLDKAHKSGCNFVRQLASVKRIPCDIAVTTNGGAPLDQNIYQAVKGMTAAEATVHEGGVIISVAACGDGHGGEGFYHNIADVKEAKEFLEKAINTPRLDTVPDQWTSQIFARILSKYHVILVSDKVDPKLVTALHMEPAVNVAEAL…
CLJU_c04620	C. ljungdahlii	Group 01	LAR	D	R	H	H	C	F	K	H	V	Y	Q	V	K	T	P	D	W	A	S	M	MAKIELPYHKKIIEAEINDNNLLGILESKASEYKAELGQLEIVEKALDNPINSPKLEQLAENKKSIVIISSDHTRPVPSKIIMPALLRRIRSINSDANITILIATGLHRATTRQELIDKYGEDIVKNEKIVVHDAQNEDNLVKIGTLPSGGELIVNKLAVKADLLIAEGFIESHCFAGFSGGRKSVLPGIASAKTILANHCAEFVAHPSARVGNLKGNPVHKDMLYAAKKAELAFIINVALDEDKRIINAFAGDVNDAHVKGCEFVHNLSKVSKLVGDISISTNGGYPLDQNIYQSVKGMAAAEANCRDGGVIIMVSACSQGHGGETFYNNLANLNTPEEFLKKVSKVPRNRTVPDQWASQMLASILSKHTVIVVTDMCDPKIIKNMHMQQADTFKEAL…
CLB_1046	C. botulinum	Group 01	LAR	D	R	H	H	F	F	K	H	V	Y	Q	V	K	T	P	D	W	E	F	I	MAKIKIPYHKKMIEIGIEDKNLVGILESKADEYKRNLSQEEIVEAALDNPIQCEKLEDLVKGKKNMVIITSDHTRPVPSKITMPILLRRIREVNPDIDIKILIATGFHRESTKEELINKFGEEIVENENIVMHVSTDDSTLVKVGTLPSGGDLILNKLAMETELLIAEGFIESHFFAGFSGGRKSILPGIASAKTIMANHCGEFIASPNARTGILKDNPVHKDMIYAAEKASLAFILNVVIDSEKKVINAFAGHRQYAHETGCKFVLELSKVEKVKADIVVSSNGGYPLDQNIYQSVKGMTAAESTCKEGGVIIMVAACNDGHGGQSFYDNLANSKSPRELLDRIAKVPRCETVPDQWEFQILARMLDKFTVILVTDMCDPNMIKAMHMEHAYNFEEAL…
CBO1006	C. botulinum	Group 01	LAR	D	R	H	H	F	F	K	H	V	Y	Q	V	K	T	P	D	W	E	F	I	MAKIKIPYHKKMIEIGIEDKNLVGILESKADEYKRNLSQEEIVEAALDNPIQCEKLEDLVKGKKNMVIITSDHTRPVPSKITMPILLRRIREVNPDIDIKILIATGFHRESTKEELINKFGEEIVENENIVMHVSTDDSTLVKVGTLPSGGDLILNKLAMETELLIAEGFIESHFFAGFSGGRKSILPGIASAKTIMANHCGEFIASPNARTGILKDNPVHKDMIYAAEKASLAFILNVVIDSEKKVINAFAGHRQYAHETGCKFVLELSKVEKVKADIVVSSNGGYPLDQNIYQSVKGMTAAESTCKEGGVIIMVAACNDGHGGQSFYDNLANSKSPRELLDRIAKVPRCETVPDQWEFQILARMLDKFTVILVTDMCDPNMIKAMHMEHAYNFEEAL…
CLI_1088	C. botulinum	Group 01	LAR	D	R	H	H	F	F	K	H	V	Y	Q	V	K	T	P	D	W	E	F	I	MAKIKIPYHKKMIEIGIEDKNLVGILESKADEYKRNLSQEEIVEAALDNPIQCEKLEDLVKGKKNMVIITSDHTRPVPSKITMPILLRRIREVNPDIDIKILIATGFHRESTKEELINKFGEEIVKNENIVMHVSTDDSTLVKVGTLPSGGDLILNKLAMETELLIAEGFIESHFFAGFSGGRKSILPGIASAKTIMANHCGEFIASPNARTGILKDNPVHKDMIYAAEKANLAFILNVVIDSEKKVINAFAGHRQYAHETGCKFVLELSKVEKVKADIVVSSNGGYPLDQNIYQSVKGMTAAESTCKEGGVIIMVAACNDGHGGQSFYDNLANSKSPRELLDRIAKVPRCETVPDQWEFQILARMLDKFTVILVTDMCDPNMIKAMHMEHAYNFEEAL…
CBF_1058	C. botulinum	Group 01	LAR	D	R	H	H	F	F	K	H	V	Y	Q	V	K	T	P	D	W	E	F	I	MAKIKIPYHKKMIEIGIEDKNLVGILESKADEYKRNLSQEEIVEAALDNPIQCEKLEDLVKGKKNMVIITSDHTRPVPSKITMPILLRRIREVNPDIDIKILIATGFHRESTKEELINKFGEEIVKNENIVMHVSTDDSTLVKVGTLPSGGDLILNKLAMETELLIAEGFIESHFFAGFSGGRKSILPGIASAKTIMANHCGEFIASPNARTGILKDNPVHKDMIYAAEKANLAFILNVVIDSEKKVINAFAGHRQYAHETGCKFVLELSKVEKVKADIVVSSNGGYPLDQNIYQSVKGMTAAESTCKEGGVIIMVAACNDGHGGQSFYDNLANSKSPRELLDRIAKVPRCETVPDQWEFQILARMLDKFTVILVTDMCDPNMIKAMHMEHAYNFEEAL…
CLM_1161	C. botulinum	Group 01	LAR	D	R	H	H	F	F	K	H	V	Y	Q	V	K	T	P	D	W	E	F	I	MAKIKIPYHKKMIEIGIEDKNLVGILESKADEYKRNLSQEEIVEAALDNPIQCEKLEDLVKGKKNMVIITSDHTRPVPSKITMPILLRRIREVNPDIDIKILIATGFHRESTKEELINKFGEEIVKNENIVMHVSTDDSTLVKVGTLPSGGDLILNKLAMETELLIAEGFIESHFFAGFSGGRKSILPGIASAKTIMANHCGEFIASPNARTGILKDNPVHKDMIYAAEKASLAFILNVVIDSEKKVINAFAGHRQYAHETGCKFVLELSKVEKVKADIVVSSNGGYPLDQNIYQSVKGMTAAESTCKEGGVIIMVAACNDGHGGQSFYDNLANSKSPRELLDRIAKVPRCETVPDQWEFQILARMLDKFTVILVTDMCDPNMIKAMHMEHAYNFEEAL…
CLD_3560	C. botulinum	Group 01	LAR	D	R	H	H	F	F	K	H	V	Y	Q	V	K	T	P	D	W	E	F	I	MAKIKIPYHKKMIEIGIEDKNLVGILESKADEYKRNLSQEEIVEAALDNPIQCERLEDLVKGKKNMVIITSDHTRPVPSKITMPILLRRIREVNPDIDIKILIATGFHRESTKEELINKFGEEIVKNENIVMHVSTDDSTLVKVGTLPSGGDLILNKLAMETELLIAEGFIESHFFAGFSGGRKSILPGIASAKTIMANHCGEFIASPNARTGILKDNPVHKDMIYAAEKANLAFILNVVIDSEKKVINAFAGHRQYAHETGCKFVLELSKVEKVKADIVVSSNGGYPLDQNIYQSVKGMTAAESTCKEGGVIIMVAACNDGHGGQSFYDNLANSKSPRELLDRIAKVPRCETVPDQWEFQILARMLDKFTVILVTDMCDPNMIKAMHMEHAYNFEEAL…
H04402_01079	C. botulinum	Group 01	LAR	D	R	H	H	F	F	K	H	V	Y	Q	V	K	T	P	D	W	E	F	I	MAKIKIPYHKKMIEIGIEDKNLVGILESKADEYKRNLSQKEIVEAALDNPIQCEKLEDLVKGKKNMVIITSDHTRPVPSKITMPILLRRIREVNPDIDIKILIATGFHRESTKEELINKFGEEIVKNENIVMHVSTDDSTLVKVGRLPSGGDLILNKLAMETELLIAEGFIESHFFAGFSGGRKSILPGIASAKTIMANHCGEFIASPNARTGILKDNPVHKDMLYAAEKASLAFILNVVIDSEKKVINAFAGHRQYAHETGCKFVLELSKVEKVKADIVVSSNGGYPLDQNIYQSVKGMTAAESTCKEGGVIIMVAACNDGHGGQSFYDNLANSKSPRELLDRIAKVPRCETVPDQWEFQILARMLDKFTVILVTDMCDQNMIKAMHMEHAYNFEEAL…
CLJ_B1051	C. botulinum	Group 01	LAR	D	R	H	H	F	F	K	H	V	Y	Q	V	K	T	P	D	W	E	F	I	MAKIKIPYHKKMIEIGIEDKNLVGILESKADEYKRNLSQEEIVEAALDNPIQCEKLEDLVKGKKNMVIITSDHTRPVPSKITMPILLRRIREVNPDIDIKILIATGFHRESTKEELINKFGEEIVKNENIVMHVSTDDSTLVKVGKLPSGGELILNKLAMETELLIAEGFIESHFFAGFSGGRKSILPGIASAKTIMANHCGEFIASPNARTGILKDNPVHKDMLYAAEKANLAFILNVVIDSEKKVINAFAGHRQYAHETGCKFVLELSKVEKVKADIVVSSNGGYPLDQNIYQSVKGMTAAESTCKEGGVIIMVAACNDGHGGQSFYDNLANSKSPRELLDRIAKVPRCETVPDQWEFQILARMLDKFTVILVTDMCDPNMIKAMHMEHAYNFEEAL…
CLK_0446	C. botulinum	Group 01	LAR	D	R	H	H	F	F	K	H	V	Y	Q	V	K	T	P	D	W	E	F	I	MAKIKIPYHKKMIEIGIEDKNLVGILESKADEYKRNLSQEEIVEAALDNPIQCEKLEDLVKGKRNMVIITSDHTRPVPSKITMPILLRRIREVNPDIDIKILIATGFHRESTKEELINKFDEEIVKNENIVMHVSTDDSTLVKVGTLPSGGELILNKLAMETELLIAEGFIESHFFAGFSGGRKSILPGIASAKTIMANHCGEFIASPNARTGILKDNPVHKDMLYAAEKANLAFILNVVIDSEKKVINAFAGHRQYAHETGCKFVLELSKVEKIKADIVVSSNGGYPLDQNIYQSVKGMTAAESTCKEGGVIIMVAACNDGHGGQSFYDNLANSKSPRELLDRIAKVPRGETVPDQWEFQILARMLDKFTVILVTDMCDPNMIKAMHMEHAYNFEEAL…
CLJU_c21600	C. ljungdahlii	Group 01	LAR	D	R	H	H	F	F	K	H	I	Y	Q	V	K	T	P	D	W	E	S	I	MSKVCLPYSKKTIEIQIDDKNLVGVLRSRAEDYKPQFGEAEIVERAFDNPIASPKLEDLVKGKKDMVIITSDHTRPVPSKIITPILLKRIRRVNPDIDIKILIATGFHRATTKEELIDKFGKDIVENENIIIHDSRDEESLVKIGTLPSGGDLIINKIAAETELLIAEGFIESHFFAGFSGGRKSILPGIASAKTIMANHCSEFIASPYARTGKLNNNPIHRDMLYAAKKAKLAFIVNVVIDEDKKIINAFAGDSRIAHEEGCKFVMDLSKVDKVQADIAISTNGGYPLDQNIYQSVKGMTAAEATCKEGGVIIMVAACDDGHGGEGFYNNLANVNSPKEFLEKVSKVPRGETVPDQWESQILARILSTHTVIMVTDMCDPEIIKNIHMQHALTISEAL…
Cbei_2495	C. beijerinckii	Group 01	LAR	D	R	H	H	F	F	K	H	I	Y	Q	V	K	T	P	D	W	E	I	I	MASIEIPYSTKSLKINIDDKNLKGILVSKANTYKADISQNDIVNKALDNCIGSKSLEELVIGKNNMVIITSDHTRPVPSKITMPILLQRIRNVNPNINIKILIATGFHRATTREEMINKFGQTIVDNEEIINHISTDENSLINVGTLPSGGELFLNKLAMETELLIAEGFIEPHFFAGFSGGRKSILPGIASAKTIMANHCSEFINSNHARTGIIKDNPIHKDMLYAAEKANLAFILNVVIDEDKNIINAFAGDSKLAHEEGCKFVMELSSVKSIQADIAISSNGGYPLDQNIYQAVKGMTAAEATCKKDGVIIMIAACNDGHGGQSFYETIANSKSPEELLEQILKVPRNETIPDQWEIQILTRILCNYTVIVVTDMCDPNMIKSMHMKHAYTFDEAL…
Clopa_3455	C. pasteurianum	Group 01	LAR	D	R	H	H	F	F	K	H	I	Y	Q	V	K	T	P	D	W	E	I	I	MIDIPYSTKTLKINIEDKNLKGILVSKAEDYKVNGSQEHIVNRALDNCIGSKSLEELVKDKNNMVIITSDHTRPVPSSITMPILLNRIRKINPNIDITILIATGFHRPTNREEMINKFGKNIVEKEKIINHISTDESSLVNVGVLPSGGQLLLNKLAVETELLIAEGFIEPHFFAGFSGGRKSILPGIASANTIMANHCSEFINNEYARTGVIDNNPIHKDMLYAAEKAKLAFILNVVIDADKNIINAFAGDSKLAHEAGCKFLMKLSSVKKIDADIVVSSNGGYPLDQNIYQAVKGMTAAEATCRKGGVIIMIAACNDGHGGESFYHTIVNSKGPKELLERILKVPRNKTIPDQWEIQILARILSNYTVIMVTDMCDANMIKDMHMEHAYNFEDALKR…
Cspa_c08140	C. saccharoperbuty	Group 01	LAR	D	R	H	H	F	F	K	H	I	Y	Q	V	K	T	P	D	W	E	F	I	MATIKIPYNKRFLEASISDKNLEAVLESKAHNYKSELTQEEIVEKALDNPIESKSLEELVRGKGNMVIITSDHTRPVPSKITLPILLRRIRKVNPDIDIKILIATGFHRPTTREEMIDKFGEEIVKNEQIINHYSQRQEDQVLAGILPSGGELWINKLAADTELLISEGFIEPHFFAGFSGGRKSVLPGIASAKTIMWNHNSEFIGSSNARTGKLGKNPIHEDMVFAAEKAKLAFILNVVIDKDKKIIHAVSGHSKLAHEEGCKFVSELSSIDSVKGDIVISSNGGYPLDQNIYQSVKGMTAAEACCKEGSVIIMVSACNDGHGGESFYRNMAEAESPAAVLDKVLQVSKDKTEPDQWEFQILARILSKNKVIMVTDMCDPEIIKNMHMDHAFTFEEAL…
CDBI1_05255	C. difficile	Group 01	LAR	D	R	H	H	F	F	K	H	I	Y	Q	V	K	T	P	D	W	E	F	I	MVKLKVPYSKQGMILEIPDERFLGVLESKSDNYIEHKTQEEIVEESMNNPIGSNSLEELVKGKKNVVIITSDHTRPVPSRITMPIILRRIRNVNPEIDVKIIVATGFHRPSTREELIYKMGEEIVDNEDIVMHISTDDKSMCKVGILPSGGDLYINKLAYEAELLIAEGFIEPHFFAGFSGGRKSVLPGIASAKTIMYNHCSDFIDSDNSRTGKLNNNPIHEDMVYAAKVAKLAFILNVVIDKDKKIIASFAGDVEKAHTKGCRFVTELSKVNSIKSDIVVTTNGGYPLDQNIYQSVKGMTAAEATCKDGGVIIMISACNDGHGGQSFYENVANADSPKQLLDKIRSVDRVDTIPDQWEFQILARILSKYTVIMVTDKCNPEMIKKMHMKHAFNFKEAL…
CDR20291_1007	C. difficile	Group 01	LAR	D	R	H	H	F	F	K	H	I	Y	Q	V	K	T	P	D	W	E	F	I	MVKLKVPYSKQGMILEIPDERFLGVLESKSDNYIEHKTQEEIVEESMNNPIGSNSLEELVKGKKNVVIITSDHTRPVPSRITMPIILRRIRNVNPEIDVKIIVATGFHRPSTREELIYKMGEEIVDNEDIVMHISTDDKSMCKVGILPSGGDLYINKLAYEAELLIAEGFIEPHFFAGFSGGRKSVLPGIASAKTIMYNHCSDFIDSDNSRTGKLNNNPIHEDMVYAAKVAKLAFILNVVIDKDKKIIASFAGDVEKAHTKGCRFVTELSKVNSIKSDIVVTTNGGYPLDQNIYQSVKGMTAAEATCKDGGVIIMISACNDGHGGQSFYENVANADSPKQLLDKIRSVDRVDTIPDQWEFQILARILSKYTVIMVTDKCNPEMIKKMHMKHAFNFKEAL…
CD630_11700	C. difficile	Group 01	LAR	D	R	H	H	F	F	K	H	I	Y	Q	V	K	T	P	D	W	E	F	I	MVKLKVPYSKQGMILEIPDERFLGVLESKSDNYIEHKTQEEIVEESMNNPIGSNSLEELVKGKKNVVIITSDHTRPVPSRITMPIILRRIRNVNPEIDVKIIVATGFHRPSTREELIYKMGEEIVDNEDIVMHISTDDKSMCKVGILPSGGDLYINKLAYEAELLIAEGFIEPHFFAGFSGGRKSVLPGIASAKTIMYNHCSDFIDSDNSRTGKLNNNPIHEDMVYAAKVAKLAFILNVVIDKDKKIIASFAGDVEKAHTKGCRFVTELSKVNSIKSDIVVTTNGGYPLDQNIYQSVKGMTAAEATCKDGGVIIMISACNDGHGGQSFYENVANADSPKQLLDKIRSVDRVDTIPDQWEFQILARILSKYTVIMVTDKCNPEMIKKMHMKHAFNFKEAL…
CD196_1029	C. difficile	Group 01	LAR	D	R	H	H	F	F	K	H	I	Y	Q	V	K	T	P	D	W	E	F	I	MVKLKVPYSKQGMILEIPDERFLGVLESKSDNYIEHKTQEEIVEESMNNPIGSNSLEELVKGKKNVVIITSDHTRPVPSRITMPIILRRIRNVNPEIDVKIIVATGFHRPSTREELIYKMGEEIVDNEDIVMHISTDDKSMCKVGILPSGGDLYINKLAYEAELLIAEGFIEPHFFAGFSGGRKSVLPGIASAKTIMYNHCSDFIDSDNSRTGKLNNNPIHEDMVYAAKVAKLAFILNVVIDKDKKIIASFAGDVEKAHTKGCRFVTELSKVNSIKSDIVVTTNGGYPLDQNIYQSVKGMTAAEATCKDGGVIIMISACNDGHGGQSFYENVANADSPKQLLDKIRSVDRVDTIPDQWEFQILARILSKYTVIMVTDKCNPEMIKKMHMKHAFNFKEAL…
TepiRe1_2177	T. acetatoxydans	Group 01	LAR	D	R	H	H	F	F	K	H	I	Y	Q	V	K	T	P	D	W	E	F	I	MKVRLPYHKTFLDVDIPDENFLGVLSSKADKYKPSLSQEEIVKAALDNPIGSPHLEELVKGKKEVLIITSDHTRPVPSKITMPILLDTIRRANPDIDIKIMIATGFHRPTTKEEMINKFGEEIVKKETIINHMAFDKDQLEYVGVLPSGGKLYLNKMVCKSELVISEGFIEPHFFAGFSGGRKSILPGVAGATSVMENHCAKFIASPYARTGNLENNPIHEDMLFAAKAANLAFILNVVIDKDKKIINAFSGDSVLAHEEGCKFVKQLSSVKAKPADIVISTNGGYPLDQNLYQSVKGMTAAEAACRENGVIIMVAACNDGHGGESFYNNMKNAKSPREILDRLVKVPPEDTAPDQWEFQILSRILDKHTVIFVTDMCDPKMIEDCHMIHAYTVEDAIK…
TepRe1_2020	Tepidanaerobacter sp.	Group 01	LAR	D	R	H	H	F	F	K	H	I	Y	Q	V	K	T	P	D	W	E	F	I	MKVRLPYHKTFLDVDIPDENFLGVLSSKADKYKPSLSQEEIVKAALDNPIGSPHLEELVKGKKEVLIITSDHTRPVPSKITMPILLDTIRRANPDIDIKIMIATGFHRPTTKEEMINKFGEEIVKKETIINHMAFDKDQLEYVGVLPSGGKLYLNKMVCKSELVISEGFIEPHFFAGFSGGRKSILPGVAGATSVMENHCAKFIASPYARTGNLENNPIHEDMLFAAKAANLAFILNVVIDKDKKIINAFSGDSVLAHEEGCKFVKQLSSVKAKPADIVISTNGGYPLDQNLYQSVKGMTAAEAACRENGVIIMVAACNDGHGGESFYNNMKNAKSPREILDRLVKVPPEDTAPDQWEFQILSRILDKHTVIFVTDMCDPKMIEDCHMIHAYTVEDAIK…
Vpar_0984	V. parvula	Group 01	LAR	D	R	H	H	F	F	K	H	I	Y	Q	V	K	T	P	D	W	E	M	I	MKTFKVPYSKGFVDINIPDQNIAGILESKAHSYKAELSQEALVEHALDNPIGSQRLEELVKGKSNMVIITSDHTRPVPSKITMPILLRRIREANPSIDITILLATGFHRPTTHEEMVDKFGPEIVANEKIVNHISGDASQMAKIGVLPSGGECIINKLAVETELLVSEGFIEPHFFAGFSGGRKSVLPGIASEVTVMANHCAEFINSPYARTGIIENNPIHKDMVYAGRTAKLAFILNVVIDAEKHIINAFAGDMEDAHETGCAFVSELASVKAVPADIVITTNGGYPLDQNVYQAVKGMTAAEATCKKDGIIIMIAACNDGHGGESLYENLKNAKTPRELLDRIAKVPRNETIPDQWEMQILARILDQFTVIVVTDQCDPKMLTDMHLQHADTFDEAL…
Selsp_1967	S. sputigena	Group 01	LAR	D	R	H	H	F	F	K	H	I	Y	Q	V	K	T	P	D	W	E	M	I	MQLKIPYSKGKMTIDVPDENFLGVLESHPEGKEQPGTQAEIVERALDNAIGSPKLEELVKGKKRMVIITSDHTRPVPSRVTMPILLRRIREANPEIDISILIATGFHRATTHEELVDRFGEDIVKNEKIIIHDSQDDAAMADLGLLPSGGKLLINRAAIDTDLLIAEGFIESHFFAGFSGGRKAILPGIASAKTVMANHCSKFIKSDKARTGILDGNPIHRDMLHAAKEAKLAFILNVVINAEKEVIAAFAGDSQEAHVTGCDYVRTLAEIPRNPSDIVVSTNGGYPLDQNIYQAVKGMTAAEANCNEGGVIIMVAACNDGHGGESFYKTLKAAKTPRELLDQIEATPQEDTLPDQWEMQILARILDCFTVIMVTDLCDPQMIRDMHMEHALTFDEALK…
Acear_1799	A. arabaticum	Group 01	LAR	D	R	H	H	F	F	K	H	M	Y	Q	V	K	T	P	D	W	E	S	V	MTTVKLPYGKEKLTLELPEDELKGVLTSQTHEYTVEKSEKELVKEALAEPIGTPTLQELAQDKEEIVIISSDHTRPVPSHVTMPILLDKIRAGNPEAEITILVATGFHRASTEEELRDKYGDEIVDNERIINHDCRDEDSLVEIGTLPSGGDLILNQLAVEADLLIAEGFIEPHFFAGFSGGRKSILPGIASKKTVLANHCAEFVGHDHARTGILDGNPMHEDMLYAAEEAGLDFILNVAINEEKKVINAFAGHYQEAHLEGCDFVTKLAGAESKPADIVVTTNGGYPLDQNIYQSVKSMTAAEATCNENGVIIIASECSDGHGGEGFYRTFAEAETVPEVMEEIEVRGRNETVPDQWESQVLARILLQFEVIMVTDAPREMVEDMHMKWASDIDEAVT…
MELS_2220	M. elsdenii	Group 01	LAR	D	R	H	H	F	F	K	H	I	Y	Q	V	K	T	F	D	W	E	A	I	MHTFNLPFGKEKIKLELPEEQVAGVLVSHAHEYKAPKSEAELVADALANPIGSPKLSDLAKGKKNCVIISSDHTRPVPSHVIMPQLLAELRKGNPDIDITILIATGMHRATTKEELIAKYGKEIAEHEKFVIHVSRNDEDMVSIGTLPSGGDCRINKLAANADLLISEGFIEPHFFAGMSGGRKSVLPGIASKVTVLANHCSEFINSPHARTGILQGNPIHEDMLYAAKAAKLAFICNVVIDADKKVIAAFAGDREKAHYAGADFEMKLAGVKPVPADIVITTNGGYPLDQNIYQSVKGMTAAEATCKEGGVIIDVSSCSDGHGGEDFYNNLKNAESIQKAMDEILARGRNETVFDQWEAQILMRMLLKFTIIMVTEAPQQMVEDMHMKYAASVDDALA…
Tthe_1662	T. thermosaccharolyticum	Group 01	LAR	D	R	H	H	F	F	K	H	I	Y	Q	V	K	T	P	D	W	E	A	I	MANIEIPYGKSKLAFDLPDERIQGILRSKAGSYKVNMSEEDIVKRALENPIGTKRLQDLAEGKKNIVIITSDHTRPVPSRITLPLLLDEIRKKNKSANVKILIATGFHRGTTLQEMKAKFGEDLVENEQFVVHDSRNSENMELIGTLPSGGKLEINKLAVEADLLVAEGFIEPHFFAGFSGGRKSILPGIASVQCILANHCSEFIKNPYARTGVLENNPIHRDMIYAAKKANLAFILNVVIDSSHKIVNAFAGHSEKAHLKGCEFVSEIATVNAKPADIVITSNGGYPLDQNIYQSVKGMTAGEAACKDGGVIIIAAECADGHGGEGFYRWFKESKDPQDVMNKILSRGRDETLPDQWEAQILARILINHKVIMVTDSKNYEYVKDMFMTPAKDLGEAL…
Thethe_01669	T. thermosaccharolyticum	Group 01	LAR	D	R	H	H	F	F	K	H	I	Y	Q	V	K	T	P	D	W	E	A	I	MANIEIPYGKSKLAFDLPDKRIQGILRSKAGSYKVNMSEEDIVKRALENPIGTERLQDLAEGKKNIVIITSDHTRPVPSRITLPLLLDEIRKKNKSANVKILIATGFHRGTTLQEMKAKFGEDLVENEQFVVHDSRNSENMELIGTLPSGGKLEINKLAVEADLLVAEGFIEPHFFAGFSGGRKSILPGIASVQCILANHCSEFIKNPYARTGVLENNPIHRDMIYAAEKANLAFILNVVIDSDHKIVNAFAGHREMAHNKGCEFVSSLATVNAEPTDIVITSNGGYPLDQNIYQAVKGMTAGEAACKDGGVIIIAAECADGHGGEEFYRWFKESKDPQDVMNKILSRGRNETLPDQWEAQILARILMKHEVIMVTDSKNYGYVKDMFMTPAKDLGEAL…
Amet_3746	A. metalliredigens	Group 01	LAR	D	R	H	H	F	F	K	H	I	Y	Q	V	K	T	P	D	W	E	S	I	MCFIDIKEADRLAIIKIPYSKGFVDLKVSDENLSAVLESKAHHFKTTEDEVTIVKKALENPVNNSRLRDLAKGKNKIVLITSDHTRPVPSKITLPILLEEIRMGNPDADITILIATGFHRSTTEAEILDKFGEDVVKNEKIVNHVCGDESSLVHVGILPSGGALWLNKLAMEADLLVSEGFIEPHFFAGFSGGRKSVLPGVAGRTTVLANHCAKFIIHDKARTGVLEGNPIHKDMVFAAEEAKLAFILNVVIDSNKKIINAFAGDKVDAHAEGCKFVTELASIQAAYSDIVVTSNGGYPLDQNIYQTVKGMTAAEASAKEDGVIIIAAACNDGHGGDAFYETFLNHKTAQDIMDSIMKIEMDCTIPDQWESQILARILIKHKVILVSDQCDPKLIGEMH…
HM1_1638	H. modesticaldum	Group 01	LAR	D	R	H	H	F	F	K	H	I	Y	Q	V	K	T	A	D	W	E	S	I	MFLIKLPYHKTHLELPLEPGPKVRLLTPENHGYTPGGTQEEIVRRALANPIASPPLSELVKGKRNIVIISSDHTRPVPSHINIPLMLEEIKKGNPDADVTILVATGMHRPTTDEELLAKFGQKVVDEVKIVNHLSEKDEDMAFLGILPSGGELWVNKLAVEADLLLADGFIEPHFFAGFSGGRKSVLPGVASRKTVMYNHNSTFISSPYARTGNLENNPIHRDMLFAAEKAKLAFILNVVINAQKEIIYAVAGDTVEAHLKGCAFVRELVAVKPIPGDIVISTNGGYPLDQNLYQAVKGMTAAEATAKPGAVIIMVAGCSDGLGGEDFYHQLADFPSPQAAMDTFLATAKEDTPADQWESQILCRMLIKHKVIMVSDPKLAGLFRDMHLDYAKTLEEAL…
Awo_c08750	A. woodii	Group 01	LAR	D	R	H	H	F	F	K	H	L	Y	Q	V	K	T	P	D	W	E	A	I	MQISLPYGKEKQLLDVTEALVKGVLQSQIEDYHPEKSQTELVDEAIQNPIESPKLSQLAYGHKKVVIIASDHTRPVPSKIIMPLMLKEIRRGNPEAEITILIATGFHRLTTREELVGKFGETIVDTETIVVHDSSATDSLVKIGTLPSGGDLIINKLAAEADLLVSEGFIEPHFFAGFSGGRKSVLPGIASRVSVLANHCGEFIAHPKARTGVIEGNPLHIDMLYAARAAKLAFVVNVVINSEKEVIHAVAGDCDAAHIKGREFLGNLCQVKATPSDIVITTNGGYPLDQNIYQAVKGMTAAEAAVKQDGVIIMLAKSNDGHGGEAFFNTFRDEKNLQQMQNGFVNTPRNETIPDQWEAQILARILLKAKVIYISAAPETMIRTFQMTPAKDVKEALAL…
SpiGrapes_3097	S. pleomorpha	Group 01	LAR	D	R	H	H	F	F	K	H	I	Y	Q	V	K	T	A	D	W	Q	T	I	MNIDFPYGKKTLGIDIPEDRLQGVLISTLHSFKTEKTQIELVEEALQNPIGSPRLSTLARGKQNVVLIASDHTRPVPSKAIIPPMLKEIRKGNPNADITILIATGCHRETSKEELVNKFGSEVVAQEKILVHDSSTSPMVKIGTLPSGGECIINRLVIDADLVVAEGFIEPHFFAGFSGSRKSILPGVASRTTVLANHCSEFIAHPKARTGILEGNPIHEDMVWAARKAKLAFIVNVVINAEKEAIFAVSGDMVEAHAEGCKFLSSLCKVDAKPADIVISTNGGYPLDQNIYQAVKGMTAAEATVKQGGVIIMLARSNDGIGGDAFYHQMADEMDITKTMGIFLSRDRNHTEADQWQTQIFIRLLLKAQVIYVSEAPDEIVRGLHMIPAHSLEEALKKA…
Apre_1605	A. prevotii	Group 01	LAR	D	R	H	H	F	F	K	H	I	Y	Q	V	K	T	P	D	W	E	S	I	MKIKLPYGKTFQEIEVDDSRIQGILTSHLEEYHPEDDQLTIVKKAMASPIESKKLKELAVGKDKVVILISDHTRPVPSKYILPLMLAEIREGNPDADITLLVATGCHRNSKKEELIFKLGEEIYNNEKIYIHDCDDEDMLVTLDEKLPSGGDIVVNKLAAEADLLVAEGFIEPHFFAGFSGGRKSVFPGCCSRKAVMYNHNSEFIDSQYSRTGNLENNPIHKDMVAAARALGLCYVVNVVINSEKKVIHAVAGDLEKAHEAGTDWLKDKAGVERKEADIAITSNGGYPLDQNIYQTVKSMTAAEATLKDDGVIIVCSESGDGTGGDAFHNAFLEERDVEKLYKKFLDTPKIETIPDQWESQILCRILLKAKAVIYVSDYDPKTLEDFHFIPVKTLDEAM…
CC1_25140	C. catus	Group 01	LAR	D	R	H	H	F	F	K	H	I	Y	Q	P	K	T	P	D	W	C	A	I	MKTVNFLYGRTTFDLEVPDDTPVLTSNVDALKSDKDGYEIVKEAMDHPIDSPHLYELAKGKPDCTIIISDHTRPVPSQDILPHMIRELRCGNPDIKITLLVATGFHRPTTVEELKGKLGDALYEEFKDNIVVHDAHDPSKNIKVGNLPSGPDCIIDKVAYNASLLVAEGFIEAHFFAGFSGGRKSVLPGICDAVTVMGNHCGEFIASPYARTGILDKNPIHEDMVAAAEMAKLAFICNVVIDEDKKTVAAFAGNFKTAHRKGVDFLSGYCAVKPAPADIVITTNGGYPLDQNAYQCPKGMSAAEATVNDGGVIIMLATCQDGHGGESYYHSIADAESADAFFQQCLHTPQVETLPDQWCAQIWCRIVRKYKVLFVADKAQEQLIRDLKVEYFETLDEAY…
CXIVA_03220	Clostridium sp.	Group 01	LAR	D	R	H	H	F	F	K	H	I	Y	Q	P	K	T	P	D	W	C	S	I	MKTVKFFYGKTTYDLEVPDDTPVLTSKVDQLKSDKNGLEIVREAMMNPIDSPRLCELAKGKPDCVIIISDHTRPVPSKDILPVMIEELRKGSPDIKITLLVSTGFHRPTTVEELKNKLGDELYNEFKDNIIVHDAHNPETNTKIGVLPSGPDCIVDKVAVNASLLVAEGFIEAHFFAGFSGGRKSILPGVADAVTVMGNHCSKFIDSPYARTGILDKNPIHEDMVAAARMANLAFICNVVIDEDKKTVAAFAGNFETAHRKGCDFISDYIAVKPAPADIVITTNGGYPLDQNAYQSPKGMTAGEATVKEDGVIIMLASCIDGTGGDFFYHIIADEPTIEDAYQKFLATEQNDTAPDQWCSQILARIVRKHKVIFVAEPEQKEMIEGLKMTYAPDLDTAY…
ELI_3629	E. limosum	Group 01	LAR	D	R	H	H	F	F	K	H	I	Y	Q	V	K	T	P	D	W	E	Y	I	MISRIPYGNTELTLELPDEQVAGVLNSNIGNLQSDQTEDDIVKSAMAKHLGSTSLKDLAKDKKTAVIIISDHTRPVPSKHIIPFMLEEMRAGNPDIDITLLVATGFHRGTTKEELVSKLGQKIVDEEKIAVHDSSNADENVKIGVLPSGADLIINRLAAEADLLVSEGFIEPHFFAGFSGGRKSVLPGVSDRVTVLGNHCSKFIASPYARTGILENNPIHTDMKSAAEQAGLQYIVNVIIDEDKRVVMAFAGDPFIAHEAGCEFLKQYCRVKAVPADIVITGNGGAPLDQNMYQCVKSMTAAEASAGDDGVIILCAECLDGTGGDGFYHAMRDCESARALFENIMTIPQNQTRPDQWEYQILARILSKHTVLYVTRPEMKDIVTEMKMTYAPDLDTAVK…
CK3_17920	B. bacterium	Group 01	LAR	D	R	H	H	F	F	K	H	I	Y	Q	P	K	T	P	E	W	C	A	I	MIRTISIPYYTSSMDLHVEEKNLKTVITAKTEDYVPEKSPKELIEDALEHPIGTPKLSELAKGKNKVVLVTSDHTRAVPSRLTLPILLKEIRKGNPDADIIILIATGLHRETTEEEQRRMFGDDIVDHEKISVNHAFQNEEFAFVRELPSGAELWVNRLALGCDLLVTEGFIEPHFFAGFSGGRKSILPGICNAATVNENHSYKAISSPFSTTGVLEHNPIHEDMVCAARAVNVQFILNVALNAEKQVIAAFAGDLEQAHEKGVSFVRSLAQCPCTTGDIVITSNGGYPLDQNLYQSPKAVATAEACCREGGVIIMCASCIDGMGGTHFEKLIVKGSVEEIDEYLSKIPPKETIPEQWCAQIYSRILKKHTVILVTTYLDHDLVRKANMIPASSPDEAL…
Desdi_0660	D. dichloroelimina	Group 01	LAR	D	R	H	H	F	F	K	H	F	Y	Q	V	K	T	L	D	W	Q	V	I	MQIRLPYGTSYLETTIPDERLAGILTLDSYLPEKNALDLVQDALATPFESRTLNELAREAKKIVVVTSDHTRPLPSKQTLPFILKDIRKGNPSAEITILIATGLHRAPTDQEMVDKFGAEIVEQEKFVIHKADDYSTLVRLEDLPSGAPLWVNRLAVEADLLLAEGFIEPHFFAGYSGGRKSIMPGISGRETILINHSAGFIDHPNTQSGTIQGNIFHQDMEHAARQAGLKFILNVTLDEEKNIIGAFAGHPEKAFDQGVRFTEKLTKLTSKRAEIVLTSNGGYPLDQNLYQAVKSMRTAEYVAKKGGVIITAASCIDGIGGDTFHRMLLNPGGAGAILEEIRATEPTATDLDQWQVQILVRILLDYKVIVVTEGVDPHELQAMGLDCATTLEEALAKA…
DSY3290	D. hafniense	Group 01	LAR	D	R	H	H	F	F	K	H	-	-	-	-	-	-	-	-	-	-	-	-	MQICLPYGTSYLETTIPEERLAGILALESYSPEKDGISLVQAALANPIGSSALHELASSAQKIVVVTSDHTRPLSSKLTLPYLLKELRQGNPAAEITILVATGLHRAPTPEEMIAKFGADVVEQENFVIHKADDYSTLVHLEDLPSGAPFWVNRLAVEADLLIAEGFIEPHFFAGYSGGRKSIMPGISGRDTILVNHSADFIVSVNSVIT
Mahau_0818	M. australiensis	Group 02	SAR	D	R	H	H	F	M	K	H	F	Y	Q	V	K	F	V	D	W	E	V	E	MKTRFLYGKTGINVDIPDKNLAGIVRKHTMPIIDNADKAIEEAIFNPIASLPLYELAKGKRTACIVVSDITRPVPNKLLLPPILRCLEAAGISKDDITILIATGIHRPNLDDEMIELLGQDIVDNYRVINHYSQKMDDMAYLGRTSINNIPIYVNKYYVQSDLKIITGLIEPHFMAGYSGGRKSICPGISSIETVKYMHMPGILEHPKAGNCIVEGNPFHIEATEIAKKAGVDFVANVVIDENRRISGIFCGELEAAHAAGVSFADKYSRVVLNNVSRPVDIVVTSTAGYPLDKTYYQTVKGFIGALNVIKDGGTIVMLSECSEGLGSASFVDVLKQLKAIGNYDAFIGRISHIENFTVDQWEVEELVKALKKVNIMLYSSDFDNFDLTFASRVASPEE…
Isop_3476 (LarAH2)	I. pallida	Group 02	SAR	D	R	H	H	L	M	K	H	V	Y	Q	V	K	F	V	D	W	Q	L	E	MRVTLDYGKTGLNVDLPDDRTLPPLTIRPAPPLDDPEAEVVRCLAEPIGSPPLLDLARGKRSACILVCDITRPVPNPVLLRPILRTLHAAGLATQDILILVATGLHRPSTPAEKVEMLSEEIARTYRVEDHYGTRLEEHTYLGTTPNGVPAWIDSRYVQADLKIATGLIEPHLMAGYSGGRKLICPGIAAFETVKLWHGPRFLEHPLADCGFLEGNPVHEENTRIARMAGCDFIVNVTLDGARRITSVVAGDMEQAFLKGVAFVETVVKAAVPAPVDVVVTSSAGHPLDLTFYQAVKGLTGALPIVKPGGTIVIAAALAEGLGSPEFQSLFEEHPTLEGFMEAILKEESFTVDQWQLEELAKVRRKARVKFVSDGVPAAVLSRCHVEPVATVELAVAQA…
AciX9_2432	G. tundricola	Group 02	SAR	D	R	H	H	L	M	K	H	L	Y	Q	V	K	V	V	D	W	Q	L	K	MKEVDFAFGKDGIQVKLHEGPSYMLVESRSAQPLADPLQALDHALDFPVAGPSLLTLAEGKKTAAISICDITRPAPNWMTLPPLLKRLHAAGIPVEGVTILIATGLHRPATTDEIRRIVGEDIAAKYRIVNHDAKDFDQHLSLGTTSRGTPVYIDSRFMQADLHITLGFIEQHLMLGFSGGRKLVAPGVASQETIKVIHSPRFMREPNATEGHTSDNPLHLELLEIARMVRHDFMLDVTLTKTREISGVFAGEPVQAHAAGVRFLQHTSLEKLPKLADVVITSAAGYPLDLTFYQIVKGITAAQHIAKPGGKILILAECSEGAGSPEFAHKLENYPGHQQFLDEVHTAKVEVDQWQLEKLALTGLTHELYFFTPGVPAAHAGALRDRVFTSVDLAVDAV…
PSMK_06850	P. mikurensis	Group 02	SAR	D	R	H	H	F	M	K	H	C	Y	Q	V	K	T	K	D	W	E	Y	M	MAHVSLRYGRSHASLRLPDDARVLSGPEIPALPDPAAAVRAALREPIGCASLRSRVSEAKPRTVAISISDITRPVPNELLIEAVLGELAAAEPPVPESAVVVIVATGMHRESTPEERRTMLGDTLPARLEVIDHTAHVAGSVRRVSEDPPVSVCERFLDADFRIVTGLIEPHFMAGFSGGRKGVCPGLVDLDTVQRFHGVGTMGDPNSVEGRLDGNPCHEIATEVAGIVAPEFLLNVAITHGREVAGVYAGELTEAFRAGCADVAGWTSAAVDAPFGLVVTSAGGYPLDKNFYQTVKSMCTALPALGEGSTLLVLSACDEVGEPAYEALYERFGPEWRAFLEHIETSGVTDKDQWEYQMQTRVLSRIGIGGLVLANDGLDAATQRKIATTPCPGAGDAV…
Snov_3500	S. novella	Group 02	SAR	D	R	H	H	F	M	K	H	L	Y	Q	V	K	A	V	D	W	Q	T	M	MQGTALELAFGRGALPLNLPPKARPTVLRKAELPALPDGVAAIRNAFANPVNSAPLAELAKGRKSACILICDITRPVPNRLFLRPMIEAMIEGGIPAEEITVLVATGLHRPNEGEELAELVGDPWVLDKVKVVNHFARDEHDHVDLGPTATRGTPVFIDRRFVETDLRIATGLVEPHFMAGWSGGRKVVAPGVAGHQTIRTFHSARFMEDPLAVQCNLVGNPLHEEQLEIVRKVGEIYALNTVLDEARNLVFVSFGEIIASHLAAVEYVEASTIIEVPRRFHTVVTSSAGYPLDKTYYQTVKGMVTPIDILEPGGTLIIASECSEGFGSHEFREAQARLVELGPERFLATLTAKTLADVDEWQTEMQLKPMRVGRIQLFTTGLTAEERRITAVEIVPDL…
SpiBuddy_1629	Spirochaeta sp.	Group 02	SAR	D	R	H	H	F	M	K	H	V	Y	Q	A	K	F	P	D	W	Q	V	K	MHVHNPIDPTNKDLLLPESTVIYGMSAPPALSDPEAAIQKALSAPIQSKPLSVIAKEKLGANKDASAVIVISDNTRPVPYKGKGNILVPILTTLLETGYKSQHITVLIATGTHRPMTGEEIERIIDPWVFAQGIAVVNHDCKDETILTYLGKTERGSEVKINSSYVNADLKILTGLVESHFMAGVSGGRKSVCPGLISEHGTFLFHGANLMGHPDSRDLNLKGNPVHEESLAFAKMAGVDFIVNVTLDHKFAITGVYAGDLEAAHLAAFEMVKGYAKVPITEEADIVITHGGFVGINHYQSAKAAFASIGALKKDGYLISIANFTDKKDIIGSITYKTVLAILSLCGAEALIKVLHSKDWPFIPDQWQVQKWAPVFEKIPLDHYYYFAPQLSKADGPGL…
Pmob_0129	P. mobilis	Group 02	SAR	D	R	H	H	F	M	K	H	V	Y	Q	V	K	F	S	D	W	E	V	K	MGELFDIEMMKSLGLPFGTRSLSTLAKRKKDCCIVISDTTRPVPNSLILPYIIYDVRFAGIKKENITILIANGSHEPVPESMFEKLVGKEVLEENIKIINHDAYDDTQLKKIGETSSGCPVIVNKKYLEADLKICTGLIEPHFMAGYSGGRKSICPGIVGIETLKVFHGVKAMGDPNSKSCQLENNPVDEIAREVASMAGCDFIVNVSLNEKKEVDGIYAGDIFEAHEVGCRMVAYTSIVKIKEPVDIVITSNGGYPLDQNFYQTVKGLVEASEILKPDGVIIMASKCEKGIGKKEFKELLLEVKEKGIKEFLKSHDSPETFKSDQWEVQKLTQVLEKTKNIFMLSSLDDEEYKYTFSTKINTLEEGLKKALKLKGRGAKIAVIPEGPYVVGKIKN
AMED_3084	A. mediterranei	Group 03	LAR?	D	R	H	H	F	F	K	H	V	Y	Q	V	K	T	P	D	W	Q	V	I	MTARTVRLAYGETGLELAIDPAVTTVVTPVHHPVAQPADVLLRRALREPVAGPPLRDRVRPGQTVAISACDGTRPQPRELMIPAILAELDGIVRLEDVVVLVATGTHRGNSAAELRAMFGDEIVDTVRIVNHDARDRASLTWLGRHGDDVPVWLNSEWVAADVRITTGFVEPHFFAGFSGGPKLVAPGLAALETVLVLHDARRIGHANATWGVTEGNPVHDDVRAIAAATGVTFALDVILNRDKAVIGAFGGDLLAMHATAARAARDVAMRPVPAPFDVVVTTNSGYPLDQNLYQSVKGMSAAHRITKPGGTIVCAAECRDGFPDHGSYREVLASASSPAALLAEIAARRETVPDQWQVQIQAKIQDDCRVVMHTGTLTEADLATAHLTRTTDIATTVA…
AMES_3050	A. mediterranei	Group 03	LAR?	D	R	H	H	F	F	K	H	V	Y	Q	V	K	T	P	D	W	Q	V	I	MTARTVRLAYGETGLELAIDPAVTTVVTPVHHPVAQPADVLLRRALREPVAGPPLRDRVRPGQTVAISACDGTRPQPRELMIPAILAELDGIVRLEDVVVLVATGTHRGNSAAELRAMFGDEIVDTVRIVNHDARDRASLTWLGRHGDDVPVWLNSEWVAADVRITTGFVEPHFFAGFSGGPKLVAPGLAALETVLVLHDARRIGHANATWGVTEGNPVHDDVRAIAAATGVTFALDVILNRDKAVIGAFGGDLLAMHATAARAARDVAMRPVPAPFDVVVTTNSGYPLDQNLYQSVKGMSAAHRITKPGGTIVCAAECRDGFPDHGSYREVLASASSPAALLAEIAARRETVPDQWQVQIQAKIQDDCRVVMHTGTLTEADLATAHLTRTTDIATTVA…
RAM_15685	A. mediterranei	Group 03	LAR?	D	R	H	H	F	F	K	H	V	Y	Q	V	K	T	P	D	W	Q	V	I	MTARTVRLAYGETGLELAIDPAVTTVVTPVHHPVAQPADVLLRRALREPVAGPPLRDRVRPGQTVAISACDGTRPQPRELMIPAILAELDGIVRLEDVVVLVATGTHRGNSAAELRAMFGDEIVDTVRIVNHDARDRASLTWLGRHGDDVPVWLNSEWVAADVRITTGFVEPHFFAGFSGGPKLVAPGLAALETVLVLHDARRIGHANATWGVTEGNPVHDDVRAIAAATGVTFALDVILNRDKAVIGAFGGDLLAMHATAARAARDVAMRPVPAPFDVVVTTNSGYPLDQNLYQSVKGMSAAHRITKPGGTIVCAAECRDGFPDHGSYREVLASASSPAALLAEIAARRETVPDQWQVQIQAKIQDDCRVVMHTGTLTEADLATAHLTRTTDIATTVA…
B737_3051	A. mediterranei	Group 03	LAR?	D	R	H	H	F	F	K	H	V	Y	Q	V	K	T	P	D	W	Q	V	I	MTARTVRLAYGETGLELAIDPAVTTVVTPVHHPVAQPADVLLRRALREPVAGPPLRDRVRPGQTVAISACDGTRPQPRELMIPAILAELDGIVRLEDVVVLVATGTHRGNSAAELRAMFGDEIVDTVRIVNHDARDRASLTWLGRHGDDVPVWLNSEWVAADVRITTGFVEPHFFAGFSGGPKLVAPGLAALETVLVLHDARRIGHANATWGVTEGNPVHDDVRAIAAATGVTFALDVILNRDKAVIGAFGGDLLAMHATAARAARDVAMRPVPAPFDVVVTTNSGYPLDQNLYQSVKGMSAAHRITKPGGTIVCAAECRDGFPDHGSYREVLASASSPAALLAEIAARRETVPDQWQVQIQAKIQDDCRVVMHTGTLTEADLATAHLTRTTDIATTVA…
Caci_4917	C. acidiphila	Group 03	LAR?	D	R	H	H	F	F	K	H	V	Y	Q	V	K	T	P	D	W	Q	V	I	MRIRLAYGESGLDIEVDPAVTTVVEPVHHEVAADQAAVLRAALRDPVAGPPLRERVRPGQTVAISACDGTRPQPRHLMIPAILAELDGVVRLDDIVILVATGTHRGNSDAELRRMFGGEVVDSVRIVNHDARDRRRLAWMGTFGAGVPVWLNREWTEADVRITTGFVEPHFFAGFSGGPKLVAPGLAALETVLVLHDASRIGDPRATWGVIHGNPVHDDVRAIAEATGVTFAFDVVLNRGQEVVAAFGGDLLPMHAAATALARRIAMREVGAPFDVVVTTNSGFPLDQNLYQAVKGMSAAYQVLKPGGVIVCAAECRDGFPDHGSYREVLASAASPRALLEAISARTETVPDQWQVQIQARIQAASRVVMHTSHLSDADLAAAHLEQTADISATVAEAL…
MODMU_4034	M. marinus	Group 03	LAR?	D	R	H	H	F	F	K	H	V	Y	Q	V	K	T	P	D	W	Q	V	I	MQQVELAYGRTGLTIEVPDGAAVITPVQHAAAPDVPAELRRALREPVSGPPLRERVRPGQTVAISACDGTRAQPRELMVPAVLEELDGIVRLEDVVVLVATGTHRANTEAELRAMFGDELVDSVRIVNHDSRTGDTHRWVGTFGDGVPVWLNEQWVDADVRITTGFVEPHFFAGFSGGPKMVAPGLAALDTVLVLHDARRIGDERATWGVTQGNPVHDDVRAIAAATDVTYSFDVVLNTRQEVIAAFGGDVLEMHATAIERAREVAMAPVEAPFDVVVTTGSGFPLDQNLYQSVKGMSAAAQVTRPDGLIVCAAACEDGFPDHGSYREVLTSAASPEALLELIGAREQTVPDQWQVQIQARIQSAHRVVMHTDHLTDAQLAEAHLEQTADIAATVAEAV…
Gobs_1559	G. obscurus	Group 03	LAR?	D	R	H	H	F	F	K	H	V	Y	Q	V	K	T	P	D	W	Q	V	V	MRVQLAYGEQGLTVDLPDDRTTVVEPRYVPGAEDPAAVLRSALRQPVAGPPLREIVRPGQKVAISVCDGTRAQPRDLMVPAVLEELDGIVGLDDVVILVATGTHRGNTEAELRSMLGDDVVDRVHVLNHDARDEASLVWMGTHGNGVPVWLDRHWVDADVRITTGFVEPHFFAGFSGGPKLAVPGLAGLETVLTLHDAERIGSPQAVWGICEGNPVHDDIRAVVAAVGGVHFGFDVTLNRDQQVVGAFAGELFAMHAAAREAARELAMAPVPEPFDVVVTTNSGFPLDQNLYQAVKGISAAATVVKDGGAIICAAECRDGFPNHGSYREVLESAESPQALLDLIENRPKTVPDQWQVQVQAKIQSRARVIMQTSYLSDHALEAAHLEQTHDIGATVREL…
Psed_1167	P. dioxanivorans	Group 03	LAR?	D	R	H	H	F	F	K	H	V	Y	Q	V	K	T	P	D	W	Q	V	V	MGERTVRLAYGHSGLEVDLPAGRTTVVEPRHLTVTTRPEQLVRDALRNPVAGPPLREVVRPGQRVAISICDGTRPQPRELMLTEIFAELDGIVAPDDVTIMVATGTHRGNTDDELLAMLGKEILGTYRVVNHDARDESTLVWRGRHGADVPVWLARDWVEADVRLTTGFVEPHFFAGFSGGPKLVAPGLAALETVLTLHDARRIGDPKAIWGICEGNPVHDDVRAIAAATGVDFACDVILDRDQRVVAAFGGEVLAMHAVAREEARRVAMVPVDGLFDVVVTTNAGHPLDQNLYQAVKGMSAAATVVRPGGRIVCAAECRDGFPDHGSFREVLASADSPRALLESIAARERTVPDQWQVQVLARVLDRAQVAVRTDFLDADDLRSAHLLPCEDVRATVD…
Anae109_3618	Anaeromyxobacter sp.	Group 03	LAR?	D	R	H	H	F	M	K	H	T	Y	Q	V	K	S	Y	D	W	E	A	L	MRVHLQYGREGLDVEIPSHRVRVVEPTFVPGLPDEAASFTEAVRRPIGGKPLRECVAARERLAVVIPDITRPLPTDRLLRWLFAELEHVPPEHVVIVNGTGSHRANTPDELRAMAGADVLARHRVVNHDAHDPRTLAPVGTTRDGLPVSMARAYVEADRRIVLGFIEPHFMAGFSGGYKGVFPAVADIAAVMHYHRAEVIGHPRSTWGVLEGNPTQEQIRWNGALLPVDFLVNVTLNRRRQVTRFFCGEVAAAHSAGCAFAKETAMVRCDRPFPIVVTTNAGYPLDQNLYQAVKGMHAAMQIVEQDGLIVAASRCNDGFPAHGNFKRLLFEHPTPRALLDTIAAPGFSMYDQWEAQLLAIVALRARVGLKSELAPDDVRRAYLEPVEEVGARMAAELRV…
SERP0256 (LarAH3)	S. epidermidis	Group 03	LAR?	D	R	H	H	F	F	K	H	V	Y	Q	V	K	K	V	D	W	Q	V	K	MKVKSQVLYGKSEIEINVPDDSTIIEPQNINAIQDYESAIKNVLRNPTNSKSLKEMVNSNDIVSIVISDITRPTPNHILVPLLIEELNHVPRENFVIINGTGTHRDQTRDELIQMLGEDIVNSVKIVHKHCSEKESLAKVGHSQYGCDVYLNKAYVESDFKIVTGFIEPHFFAGFSGGPKGIMPGIAGLETIQTFHNAKMIGDSRSTWGNLEDNPVQDMAREVNRMCKPDFLLNVALNKSKEITAAFAGEIFDTHKEGCAYVKEHAMFKCDQHFDIVIASNSGYPLDQNLYQTVKGMSAASKIVKKDGHIIMVSECADGFPDHGKFAEIFKMADTPQGILELIHDPNFKEVDQWQVQKQASIQTFANVHVYSELTDQQLKDSMLIPTSNIEHTIQELEH…
SE0374	S. epidermidis	Group 03	LAR?	D	R	H	H	F	F	K	H	V	Y	Q	V	K	K	V	D	W	Q	V	K	MKTQVLYGKSEIEINVPDDSTIIEPQNIDAIQDYESTIKNVLRNPTNSKPLKEMVNSNDIVSIVISDITRPTPNHILVPLLIEELNHVPRENFVIINGTGTHRDQTRDELIQMLGEDIVNSVKIVHNHCSEKESLAKVGHSQYGCDVYLNKAYVESDFKIVTGFIEPHFFAGFSGGPKGIMPGIAGLETIQTFHNAKMIGDPRSTWGNLEDNPVQDMAREVNRMCKPDFLLNVALNKSKEITAAFAGEIFDTHKEGCAYVKDHAMFKCDQRFDIVIASNSGYPLDQNLYQTVKGMSAASKVVKKDGHIIMVSECADGFPDHGKFAEIFKMADTPQGILELIHNPNFKEVDQWQVQKQASIQTFANVHVYSELTDQQLKDSMLIPTSNIEHTIQELEHRY…
SSP0177	S. saprophyticus	Group 03	LAR?	D	R	H	H	F	F	K	H	V	Y	Q	V	K	A	L	D	W	Q	V	K	MKTSILYGKSNVEIDLPDHSVLIEPTDIDALDDDTNAIRNALADPIGTKPLNEMVSANQTVAIVISDITRPTPNHILVPLILETLSHVPPENFVIINGTGTHRDQTQEELIQMLGKDVVDQIKIVHNHCNDKDTLSKVGHSKYGCDVYLNKDYVEADFKIVTGFIEPHFFAGFSGGPKGIMPGIAGIETIMTFHNAKMIGDIRSTWGNMTDNPVQDMTREINAMCKPDFMLNVTLNKEKEITAVFAGELYEAHDKGCAYAKAHAMFKCDNRFDVVIASNSGYPLDQNLYQTVKGMSAAHKVVKEGGSIIMLSECSDGYPNHGNYAKILKMADSPQGLVDMISDPNFAMLDQWQVQKQAVIQTFADVYLYSKLTDKQTTDAMLHPAHEINNTLKELETKY…
Desaci_3505	D. acidiphilus	Group 03	LAR?	D	R	H	H	F	F	K	H	L	Y	Q	V	K	S	F	D	W	E	A	R	MEVALAYGKKGLKINVPDYSKVVTPNYVELPEDDHAIVVNALRNPIGTKPLKELVSPKDKIVIVISDITRPTPNHKLVPWLLEELSHIPIENFTIINGTGTHRDETREELVEMLGEEIVNTVRIINHHCHEMSELKKVGRSSFGCDVYLNKEYVEADFRIVTGFIEPHFFAGFSGGPKGIMPGIAGIETILTFHNAKMIGHPLATWGVIENNPLQEMTREVNSFCKPDFLLNVALAGNNEITKAFAGELIAAHETGCAFVKEHAMVKCEERFDVVITTNAGYPLDQNLYQAVKGMNAAQKIVKQGGTIICAAECIEGMPEHGNFSKILQMRDTPKALLEMINEPSFSMFDQWEAQRLAMIQEWSDVIVYSTLPEEWVKIAMLTPTKSIETTLSELQTKY…
Desor_0905	D. orientis	Group 03	LAR?	D	R	H	H	F	F	K	H	L	Y	Q	V	K	Q	F	D	W	E	A	R	MEVSLAYGNHGLTINVPEHSRVVEPHHLKAPEDDHGLVLQVLRHPIGTKPLKEMVKPTDKVVIVISDITRPTPNHKLVPWLLEELSHVPIENVTVLNGLGTHRDQTREEFIQMLGETVVNTVRLVNHHCHEKSELTNLGKSSIGCDVYLNKEYVEADFKIVTGFIEPHFFAGFSGGPKGIMPGIAGIETILTFHNAKMIGHPMATWGKLESNPLQEMAREVNSFCKPDFLLNVALNGEKEIVNVFAGELTEAHAAGCTYVKEQAMARCDKRYDVVITSNAGYPLDQNLYQAVKGMDAARMIVKEGGTIICAAECSEGMPEHGNFKEILKMRSTPKELLEMINEPSFQMFDQWEAQRLAMIQEWADVYVYSTLPEESTKIAKLKATKNIEQTLNELKNKY…
MMALV_14900	C. Methanomethylop	Group 04	MAR?	D	R	H	H	Y	F	K	H	V	Y	Q	Q	K	G	H	K	A	K	M	E	MIVDVKYGKDGVQKIEIPEKNYIGTYSPNDVVCGDPDQVINESLDAPIGGAPIDEFLKGGKDIVFIVNDGTRPTPTAKVLDALSERMGLRIARYLIATGTHRGPTEEEYRNIFGSHLEELRDRIVVHDAKQSECVNLGTSKNGTPMEVNKIAVDADRLVIITSVEPHYFAGWTGGRKSFLPGVASYATVEANHRMAVGMDAQALKLEGNPVHEDMMDALEVVKGKKIFSIQIVMDRHQNIYKVASGELNPAFDQAVKWGEEVFVVPVPEKADVVISVAPYPMDVDLYQSQKALDNGKWALKEGGTIIMVSKCREGVGHDGFLKLLSTSTDPKVVIENIKKGYKLGYHKAAKMAEIATWANIWAVTDLDDAIIKSANMTPKKSVAEALKDALDANPDARV…
TALC_01392	T. archaeon	Group 04	MAR?	D	R	H	H	Y	F	K	H	V	Y	Q	Q	K	G	H	K	A	K	M	E	MIADVKYGKDGVQKVEIPDENLIGTYYPADVVCGNADEVINKSLDNPIGYASLEEFLDGGKDIVFIVNDGTRPTPTAQVLDAIAGRMDLRSARYLIATGTHRAPTEEEYNNIFGRHLESLRDRIIVHDAKNSECVNLGTSKNGTPMEVNKIAVDADRLVIITSVEPHYFAGWTGGRKSFLPGVASFRTIETNHKMAVGMEAQALKLDGNPVHEDMMDALEIVKGKKIFSIQVVMDRHQDVYKVATGDLNPAFEQAVKWGEEVFIVPIPEKADIVISVAPYPMDVDLYQSQKALDNGKWALKKGGTIIMVSKCREGIGHDSFLRQLSTSKDPNVVIENIRKEYKLGYHKAAKMAEISTWANVYAVTDLDPEIIRSANIVPFKTLEEAFAAAMASNPKARV…
H729_01150	Methanomassiliicoccus sp.	Group 04	MAR?	D	R	H	H	Y	F	K	H	V	Y	Q	Q	K	G	H	K	A	K	M	E	MKLTIPYGKDEAQDLVIPDENFAGVIYPNDVTVGNESDEIRRALDNPAGGPTLEEFLKGGKDVVFIVNDGTRPTPTRKVLDALDERMDLSSARYLIATGSHRAPTDEEYDFIFGKHYQPLKDKIYSHDSKNDNCINLGKSKNGTEMEVNEMAVNADRLVIITSVEPHYFAGYTGGRKSFLPGVASYKTIEQNHKLAMKREAQALVLDGNPVHEDMMDALEVVKGKQIFAIQIVLDRHQNIYKVEAGDLHKSFAAAVAHANEVFSVKIKEKADIVVSVAPYPMDVDLYQSQKALDNGKWALKDEGIIIMVSKCREGVGHPTFLQQLSLSSDPKEVLENLAKEYKLGYHKAAKMAEIAVWANMWAVTELDHELLKKANIRPFYKIQDAIDTALSLKNDAKI…
CCC13826_1001	C. concisus	Group 04	MAR?	D	R	H	H	Y	F	K	H	V	Y	Q	Q	K	G	H	K	A	K	M	E	MQIPIAYGKDDHINLKIDEKNLLGVFNPNKVAKFDEAALIAKALANPINQKSFDEFIAGDEKIVIIVNDGTRPTPTAKILKQIYPKLRDKNKIFIIATGCHREGTLDEYNMIFSKEIYPEIRAKNEVHDHDSKHDEMVFLGESKNGTQMYLNKIVAEAKKVIVIGSVEPHYFAGYTGGRKAFLPGTASYESITQNHKLALSADAQALRLEGNPVHEDMIDAMKVLSNIDVFSIQTVLDSEHGVYYASAGDLNDSFYDCVKKADEVFCVNIPQKADIVISVAPYPMDVDLYQAQKALDNGKLALAKDGILIMVAKCRTGIGPKPFFDLMASADTPKKVLEKINSGFKLGYHKAAKMAEISLWAQTWAVTDLSDDEMKAVHLKPYHDLQKAVDEALAQKGK…
CCV52592_1720	C. curvus	Group 04	MAR?	D	R	H	H	Y	F	K	H	V	Y	Q	Q	K	G	H	K	A	K	M	E	MQISVAYGKNDDFKVWVDEKNLLGVFNPNPVQKFDEKVLIKQALDNPVNHVSFDKFIDTKEKIVILVNDGTRPTPTAKILAQIYPKLRDKDKIFVIANGCHRDPTEDEYHLIFSKEIYNELKIKNEIHSHDSKNDEMTFLGESENGTQMYLNKIVAQAKKVIAIGSVEPHYFAGYTGGRKSFLPGTAKYETIEQNHKLALSPDAQALRLEGNPVHEDMVDAMKVLSNIDVFAIMTVLDSDHSVYYASSGHLNDSFYDCIKKADEVFCVKIPQKADIVISVAPYPMDVDLYQAQKALDNGKLALAKNGILIMVAKCRTGIGPKPFFNLMASADTPQKVLEKINKEFHLGYHKAAKMAEISLWAQTWAVTDLSDEEMRAVHLKPYHDLQKALNDALKEKGE…
Sulba_1329	S. barnesii	Group 04	MAR?	D	R	H	H	Y	F	K	H	V	Y	Q	Q	K	G	H	K	A	K	M	E	MKVTVGYGKDEKFELNIDDKQLIGVYNPNSVAKIDYNKAIDEALEKPLGKESFDHFIDTNERIVFIVNDGTRPTPTRKVLARIYPKIKDKDIFFIVATGCHRAPTEEEWHFILGKEIYEDLHVKNRLWSHDSKNDAMIYLGISTNGTEMHLNKIVAEAKKVCAIGSVEPHYFAGYTGGRKAFLPGVAAYETITQNHLLALHPNAQALSLKGNPVHEDMMDAMGVLKHIDVFAIMTVLDSDHDICAVRAGDLSDSFYAGIDKADEVFCVDIPQKADIVISVAPYPMDIDLYQSQKALDNGKLALKENGILIMVAKCRTGIGEEGFFKLMSSAPSAQAVLDKIKCGYKLGYHKAAKMAEINLWAQSWAVSELSDEEMKAVHLKPYHDLHVALEDAIKEKGK…
Sdel_1277	S. deleyianum	Group 04	MAR?	D	R	H	H	Y	F	K	H	V	Y	Q	Q	K	G	H	K	A	K	M	E	MNVTVGYGKDETFELEIDDKHLIGVYNPNSVPKIDYNNAIDEALAHPLGKESFDHFIETNERIVFIVNDGTRPTPTRKVLARIYPKIKEKDIYFIVATGCHRAPTEEEWHFILGQEIYEDLHVKNRLWSHDSRNDSMVYLGTSSNGTEMYLNKIVAEAKKVCAIGSVEPHYFAGYTGGRKAFLPGVAAYDTITQNHLLALHPDAQALRLKGNPVHEDMMDAMGVLKHIDIFAIMTVLDSDHDICAVSAGDLSDSFYAAIDKADEVFCITIPQKADIVISVAPYPMDIDLYQSQKALDNGKLALKENGILIMVAKCRTGIGEEGFFKLMSSAPSAQAVLDKIKCGYKLGYHKAAKMAEINLWAQSWAVSELSDEEMKAVHLKPYHDLHDALADAIKEKGE…
WS0140	W. succinogenes	Group 04	MAR?	D	R	H	H	Y	F	K	H	V	Y	Q	Q	K	G	H	K	A	K	M	E	MKVTVGYGKEEKIHLEIADSQLIGVYEPNSVEKIDYAKAIDEALAKPLGKDSFDHFINTSERIVFIVNDGTRPTPTRKVLAQIYPKIKNRDIFFIIATGCHRAPTQEEYHFIFGKEIYEDLARQNRIWSHDSRKDEMVYLGKSTNGTEMYLNKIVANAKKVCAIGSVEPHYFAGYTGGRKAFLPGVAAYETIQQNHLLALHENAQALSLQGNPVHEDMMDAMQVLKEIDVFAIMTVLDSDHDICAVRAGDLSDSFYAGIDKADEVFCVNIPKKADIVISVAPYPMDIDLYQSQKALDNGKLALNEGGILIMVAKCRTGIGEEGFFKLMSSANSAQAVLDKIKQEYRLGYHKAAKMAEINLWAESWAVSDLSDEQMRAVHLKPYHDLHQALKEAIAQKGP…
LZ3411_RS08645 (LarAH4)	L. zymae	Group 04	MAR?	D	R	H	H	Y	F	K	H	V	Y	Q	Q	K	G	H	K	A	K	M	Q	MQVKVPYGKDEQFAIEVPQQQLTGVFNPNKVERVDADAAIDQALAHPFDEASFAQFMDTDERVVFIVNDGTRPTPTAKILSHIYPQIKDKNIYFIIATGVHREPTEEEYDFIFGHDIYQDLKAKHRVHSHDCHHDPMEFLGKSTNGTEMYINKIVADADKVVPISSIEPHYFAGYTGGRKSFLPGVASYDTISENHYLALQDSARALKLKGNPVHEDMMDAMHVLKDINIFAIEMVLDSHHDIYAVTTGDLSKSFYAGIDKAKEVYGVQIPHKADIVISVAPYPMDVDLYQSQKALDNGKLALNQDGILILVAKCRTGIGPKPFYDLLSSEKDAQAVLDKIHHSWKLGYHKAAKMAQIDTWAQTWAVTDLTDDQMRNVHFKPFHDLATAYAAAVAEKGT…
HRM2_30760	D. autotrophicum	Group 04	MAR?	D	R	H	H	Y	F	K	H	V	Y	Q	Q	K	G	H	K	A	K	M	E	MQIKVPYGRDGEETATLSDSLDTSFLEANSVEIKPFESLMEQALSEPVNSPNLTDFLAGARDVLVIVNDATRPTPTRQVLDLIHHRFSGIPVKFIIATGAHRGPSHEEFIQIFGDYYETIKDDIIVHDAQRSEDMVFLGTSSNGTEMYVNRAGVDAHKIIIIGSVEPHYFAGYTGGRKSFLPGIAGFNTIEQNHKLALVPAAKALALEGNPVHEDMVDALSVVKKEIFAIMTVLDKDHRVYAVTAGEIHDSFMAAIDSANEVFAAPIKAKADIVVSVVKFPQDIDLYQAQKGIDNAKLALKDNGIMILVAKCRCGIGGKAFADLLGSCDTPQEVLDTIEKGYKLGYHKAAKMAEIGIWAEMWGVTDVEPEVIEKLFIRPFTSLQEALDTAIEKKGKDAK…
TOL2_C11320	D. toluolica	Group 04	MAR?	D	R	H	H	Y	F	K	H	V	Y	Q	Q	K	G	H	K	A	K	M	E	MKIDVPYGRKGSMPVRISDDIKVDFLEANDVKIGDEEQTIKNGIHTPINSKTFKEFLSDAKKVLVIVNDATRPTPTQKILEFIYDDLKQTNFNFIIATGAHRGPSDEEYLQIFGYYYEKIKNRIIVHDARAKEDMVFLGTSTNGTPMCVNKAGVEADKIIIISSVEPHYFAGYTGGRKSYLPGIAGYDTIEQNHKLALSPAAKALSLEGNPVHEDMMDAIKTVKQEIFSIMTVLDKYHKVYGACCGHINDSFHAAIDLANEVFAAPLKEKADIVVSVVKFPQDIDLYQAQKGIDNAKLALKDDGIMILVAKCRCGIGGKAFADLLGSSSTPKKALETIEKGYVLGYHKAAKMAEIGLWAQMWGVTDVEPQVISKLFIKPFSDLQTAIDKALEEKGQDAR…
Spirs_0988	S. smaragdinae	Group 04	MAR?	D	R	H	H	Y	F	K	H	V	Y	Q	Q	K	G	H	K	G	K	M	E	MEVALPYLKDTISVTVPDKNVLAVVEPNDLRAKGDTASIVNAAIASPVESKPFEAFIAGAKNLLVIVNDQTRPTPTRAVLSAIAPALAKVDPSFIIATGVHRGPTEEEYRQIFGDELFERYRNKIHAHDARKDEMVYLGTSRAGTEMYVNKMGVDADSIIVIGSVEPHYFAGYTGGRKGFLPGIASYHTIEQNHRHALHPGAKALNLEGNPVHEDMIDALSVVKKEIFAIMTVLDKSHNIYAVTAGDINASFYQAIDKADEIFVADIPSRADIVVSVAKYPMDIDLYQAQKAIDNGKLAMKDGGMMILVASCRDGIGEEAFARLLSSSDTPEGVLKTIQKEYKLGYHKAGKMAEVFLRGEVHAYTQLPDELLSSFFIIPEHDLQAAIDEALKTKGRDAT…
Metho_1305	M. hollandica	Group 04	MAR?	D	R	H	H	Y	F	K	H	V	Y	Q	Q	K	G	H	K	A	K	M	Q	MIILIKIPYDQEHIDLDVTIPHEIITPTHVKVDNESEIIVQALEEPVGMESFASFTSKSDKLLVLVNDATRPTPTSKVLRALYPLLKDHPDVKFLIATGAHRGPTDDELRYIFGELLDEFRNIIHVHDARKDEDMVYLGESSNGTEMYLNRLVTETKNILVIGSVEPHYFAGYTGGRKSFLPGVAAYKTIEMNHMHALSDKASPLALEGNPVAEDMEDAMKVLKDLRIFSIQTVLTADHGLYAMVAGDLKLSFELAVKKANEVFCTPCRQRGNIVLTVAPYPMDIDLYQSQKALENGKLALEQGGIIILVSKCRDGVGDDTFLKLLCCAQTPEDVMQKIAEGYKLGYHKAAKMVQIGMHAQMWAVSDLDTDTLKMARLKPHTDLQETFDMAIATIRAKG…
Mpsy_1273	M. psychrophilus	Group 04	MAR?	D	R	H	H	Y	F	K	H	V	Y	Q	Q	K	G	H	K	A	K	M	Q	MQIPHEVIAPNQVDVENESEIINEALKNPIGTGSLEDFIKSSDKILILVNDATRPTPTAKVLLKMRDILQSHADVRFLVATGAHRGPTEDEAKYIFGEVYDEFRDRIFVHDARRDADMEFLGISGNGTEMYLNKMVNESRNIIVIGSVEPHYFAGYTGGRKAFLPGVASYRTIEMNHKHALSEAAQPLAIKGNPVAEDMNDAMKVLKDLNIFSIQTVLTADHGLYAMLAGDLFKSFDAAVEKANEVFCASCSRKGNIVLTAAPYPMDIDLYQSQKALENGKLALEDGGIIILVSKCRQGVGDDAFLNLLCSANTCEDVMCRIEEGYKLGYHKAAKMAQIGVYAEMWAVSELDDATVMKAKLQPRKNIQETFDNAVAQIRSQGKEPYAVILPQGSLTVPL…
Mbur_0954	M. burtonii	Group 04	MAR?	D	R	H	H	Y	F	K	H	V	Y	Q	Q	K	G	H	K	A	R	M	Q	MNVKIPYGNDFVDIDVTIPHEVLSPNEPEVGDELSIILEALSNPVEKEPFVEFANNADKILVIVNDATRPTPTARVLEEVQDTLRSHPDVKFIVATGAHRGPTEDEFRFIFGNLYDEFKDSIYVHDARKDEDMEYLGVSSNGTEIYLNKMVREAGNILVIGSVEPHYFAGYTGGRKAFLPGVAGFKTIEMNHKHALSNKAQSLALEGNPVAEDMTDAMAVLSDLNIFSIQTILTADHGLYAMAAGDLFKSFDAAVEKANEVFCTSATKKGNIVLTAAPYPMDIDLYQSQKALENGRLALEEGGIIIMVSKCRDGVGEDTFLNLLSSSATCEDVMEKTSQCYKLGFHKAARMAQIGTMAKMWAVSDLDDEILLRAKLEPQESVQKAFDKAVAVIKADKKE…
Spico_0088	S. coccoides	Group 04	MAR?	D	R	H	H	Y	F	K	H	V	Y	Q	Q	K	G	H	K	A	K	M	A	MIEDMIHIQYVKKDIAVDIKKENLLGVFEPNAVDEPSDISEAIRNALFAPYGGPDFNGFLEGAKTVLLVINDATRPTPSGTIIATLLPLLERYGITEKSGLGILIATGAHRGATDEEFGQLFGSLAARLKNCCISHDSQDVDELVNLGVTRNGTPIILNKRLFLFDRIIIIGSVEPHYFAGFTGGRKAFLPGVAGYETIVANHRLALSEKAQSLALEGNPVHEDMMDALRHISAPVFSIMSVLDKEQGIAAVTAGDITDSFHAAVDVAKKVFCVKIPRKADIVISVAKFPMDINLYQSQKAIDNGAHAVKDGGILILVSACREGIGGKTFADLLARSSSPEDALERISREYKLGYHKAAKMAAIMQRMTVFAVTNLDAGLQESLFLTPVGTVQEAITKA…
SpiGrapes_3132	S. pleomorpha	Group 04	MAR?	D	R	H	H	Y	F	K	H	V	Y	Q	Q	K	G	H	K	A	K	M	A	MQVEYQRNRQSFSIKERNLLGSFEPNEFIASQDALTLLAQALEKPRGGPDLDTFLKGAKTVLVIVNDATRPTPTSTMLEALLPILAKHGISERTGLTVLVATGAHRGATEQEFSQILGPLEQRLRTCCVSHDAKKKDEQVKVGTTRNGTPIILDRRLFESDRVIVTGSVEPHYFAGFTGGRKAFLPGIAGYETIEANHRLALSQRAQSLALEGNPVHEDMMDALHVITTPTFSIMAVLDKEQKIASVVAGDINQSFYESVRVAKQIFCVQIPQKADVVVSVARFPMDINLYQSQKAIDNGALAVKDGGTLILVSSCREGIGDETFANLLCEASSAGDALHRISRCYRLGYHKAAKMAAVSQRITVQAFTEMQDEQLTGLFITPVHNLQDAIEEGIQRAI…
TREPR_0391	T. primitia	Group 04	MAR?	D	R	H	H	Y	F	K	H	V	Y	Q	Q	K	G	H	K	A	K	M	A	MKIKIPYLKKTFPLEFPDENLLALAEPNEFKSSGAPEQILENALKAPYGPDSFTKSGPNPGGQKGQGLEDFIRGGKRVLVIINDATRPTPTEAILRGLLPVFEKAGLKAENLTLLVATGAHRGPTDGEYRQILGAFHDQLRSRCFHHDSRKDEDMVDLGSTRNGTPILLNKRLFEADRIIATGSVEPHYFAGFTGGRKAFLPGIAAYKTIQANHKQALSDAACSLALEGNPVHEDMMDALPLIKAPIFSFMTVLDKEQQVAAATTGDLMASFYAAVEIARKIFCVVVPAKADIVVSVAKFPMDIDLYQSQKAIDNGAAALKDGGTLILVSSCRDGIGDEAYANLLASASNPADALEKIRAGYKLGYHKAAKMAAVSARATVKAVTELPPERLKSMFIES…
Kcr_0555	C. Korarchaeum	Group 04	MAR	D	R	H	H	Y	F	K	H	V	Y	Q	Q	K	G	H	K	A	K	F	D	MRISVPYGKELIWADVPESRLMGVFEINEPEVAGDVVEEALRNPIGRMLEDYDARRVLIAVNDATRLTPTPMILDRVLRRVRGEVRVIVATGSHRAPTEEEYRDIILGHHYDSLRGRTIAHDAKRSEFLDLGETSRGTPILVNKEVFESDLLITISSVEPHYFAGYSGGRKMFAPGLCMYETIEKNHRMALLPEAALGKLDGNPVHEDLEEIAKAIAERVPIFSINTAISGGGEVWAARAGDPFESFYSIVREVERYYSIYLPREAEIVVAVAPGQMGIDLYQSQKALEAAKLVTKGGGIIILVAPCWDGIGPRNFYDLLTSGTREEVKRRIWDYKLGYHKAAKFLDVLERFNVYAVTDLDEEVLRRIGIRPFRSLQEALNEALSTVSGEVAVLPEASV…
Dhaf_4417 (LarAH5)	D. hafniense	Group 05	MAR	D	R	H	H	Q	F	K	H	A	Y	Q	Q	K	G	H	K	Y	L	W	R	MKTIELPYGHGTQACLIPDDVDCVYGRLKSVEPTAEAGEQISAALQNLIGNINFDKLRNAKSVAIAVSDMTRPVPSRLIVEKLLPWLAEFGIHGDQITVLVGGGLHHPATQEEMNYILGEELPKKIKQVLPHDADDQDCLTFLGTSPLGTPVYVNQYFAQADFKIVTGMVDAHQFMGFTAGVKGAVIGLGGRETITGNHVRLFQPGAELGQMEGNPARIDLEDCGRIIGVDMIVNVVLNTQKKVVKAVAGHPRTAHGVAVEFAKSIFGVPMSSADIVIASPGGFPKDINAYQAQKALTPALQLVKPGGVIILVAQCSEGSGEESFAKTMALYDNPSDLVTSFKEKEFVIGPHKAYLWTRTFLKAKTILVSDKVSPELAKALMVKVTKSLQEAIDDVIPD…
DSY3250	D. hafniense	Group 05	MAR	D	R	H	H	Q	F	K	H	A	Y	Q	Q	K	G	H	K	Y	L	W	R	MKTIELPYGHGTQACLIPDDVDCVYGRLKSVEPTAEAGEQISAALQNLIGNINFDKLRNAKSVAIAVSDMTRPVPSRLIVEKLLPWLAEFGIHGDQITVLVGGGLHHPATQEEMNYILGEELPKKIKQVLPHDADDRDCLNFLGTSPLGTPVYVNQHFAQADFKIVTGMVDAHQFMGFTAGVKGAVIGLGGRETITGNHVRLFQPGAELGQMEGNPARIDLEDCGRIIGVDMIVNVVLNTQKKVVKAVAGHPRTAHGVAVEFAKSIFGVPMSSADIVIASPGGFPKDINAYQAQKALTPALQLVKPGGVIILVAQCSEGSGEESFAKTMALYDNPSDLVTSFKEKEFVIGPHKAYLWTRTFLKAKTILVSDKVSPELAKALMVKVTKSLQEAIDDVIPD…
Desde_3796	D. dehalogenans	Group 05	MAR	D	R	H	H	Q	F	K	H	A	Y	Q	Q	K	G	H	K	Y	L	W	R	MKTIELPYGHGTQSCSIPDDIDCVYGRLKSVEPSVEAGEQISAALLNLIGDINFDKLRNAKSVAIAVSDMTRPVPSRLIVEKLLPWLAEFGIYEDQITVLVGGGLHHPATQEEMNYILGEELSKRVGQVLPHDADDRAGLTFLGTSPLGTPVYVNKHFAQADFKIVTGMVDAHQFMGFTAGVKGAVIGLGGRETITGNHVRLFQPGAELGEMKGNPARIDLEDCGRIIGVDMIVNVVLNTQKKVVKAVAGHPRAAHGVAVEFAKSIFGVSMSSADIVIASPGGFPKDINAYQAQKALTPALQLVKPGGTIILVAQCIEGAGEESFEKTMSLYDDPSDLVTSFKEKEFVIGPHKAYLWSRTFLKAKTILVSDKVSPELAKTLMVKVTKSLQEAIDDVIPD…
Desdi_3122	D. dichloroelimina	Group 05	MAR	D	R	H	H	Q	F	K	H	A	Y	Q	Q	K	G	H	K	Y	L	W	R	MKTIEVPYGHGTQSCSIPDDIDCVYGRLKSVEPSIEAGEQISTALLNLIGDINFDKLRNAKSVAIAVSDMTRPVPSRLILEKLLLWLAEFGIYGDQITVLVGGGLHHPATREEMIYIVGEELQKRVKQVLPHDADDEASLTFLGTSPLGTPVYVNKYFAQADYKIVTGMVDAHQFMGFTAGVKGAVIGLGGRQTITGNHVRLFQPGAELGHMEGNPARMDLEDCGRIIGVDMIVNVVLNTQKKVIKAVAGHPVAAHRVAVEFAKSIFGVSMSLADIVIASPGGFPKDINAYQAQKALTPALQLVKPGGTIILVAQCVEGSGEESFEETMAIYDDLSDVVSSFKEKEFVIGPHKAYLWARTFLKAKTILVSDKVSPELAKTLMIKVTKSLQEAIDEVIPN…
Moth_1926	M. thermoacetica	Group 05	MAR	D	R	H	H	Q	F	K	H	A	Y	Q	Q	K	G	H	K	F	L	W	R	MRNREVPKYKQLALKIPYGQGYLVGELPEGIKVKEVVPSEIAGVPDPSADVRRALEQPIGNHGVEELRGVRQVVIVVSDLTRPVPNDVILPVLLEKLNAIGIKDEQVTILVGTGLHRPAPPEEFPLIVGPEVAARVKVISHDAYAPGILQQIGVSSRGTPIWINRHYLEADGRILIGMIDPHQFVGYTAGSKSLVIGCGGEATIRANHAHLVEPEATLGRIEGNPAREDIDEIGGLVGINLIINVILNSHKGIVRTVAGHYLAAHRAGVAVARQVSEVPVPALADVAIVSPGGFPKDINLYQAQKGLAHGTRLVKEGGVIILCAECREGAGEKGFIDTMQAGNTPEEVIKVFKQGEFQMGRHKAFLWCRSLVRARVILVSDGVDDNLARIMMVRKAPDL…
ANT_14630	A. thermophila	Group 05	MAR	D	R	H	H	H	F	K	H	L	Y	Q	Q	K	G	H	K	Y	Q	V	R	MQQITIPFGSGTQSCSISDEHSIEWIVPPEIPGSENPLKVIEKALSHPLDFQFPSGIDHVAIAVNDKTRPVPHHHILPPLLDWLNQHHIPDEKITLLIATGTHLPMKQEEIRSLIPLEVLERVNCISHDCDNAEQLVFIGVTSRGTPVWVNQKFAQADLKICTGDIEPHHFAGFSGGVKTAAIGLAGRKTVNRNHAWITDPKAWIGIYEGNPLREDIEEIGSLMGVDFVLNTILNEKKEIVHALAGHPRQVMKTGIPLALKICTTEDKGLFDLVIASAGGYPKDINFYQAQKALTHATTIIRKGGTIILVAECREGSGNQAFEEFMKDVSTPDEVFAKFAQQPFRVGPHKGYQVARIVRDYHVYLVSTISPEIVRNWLIQPCDTLKNAVNLALADIKGI…
Dbac_2152	D. baculatum	Group 05	MAR	D	R	H	H	Q	F	K	H	T	Y	Q	Q	K	G	H	K	F	L	F	R	MNITLKYGSQYRDLELPDDSDVTIMKPRDLPVLDDLGLALDDALDHPIGTPPLEGRPRPQSVAIAVPDETRPAPLKALLPVLLDRLFRIWPDLDPAGVRIVVGGGLHPAPDQAQLARILPEDLRGCTVVSHDALASPMTSFGVTSRGTPVEINAAYGEAELKLVIGMIDPHQFQGMTGGAKGVAIGCASAALIQHNHSLMSSPEARVGNILDNPTRLDINEAGQMIGIDLAINVSLNPAKQAVALLAGEPVAVLKAGAAFSEKVYGLPLEKPFDIVIASCGGDPKDICLYQAQKGLNLASQCAAEGGKILLLAACTQGVGDDHYLNYVRQFASPEEQMREFEERGFRMGAHKAFLFSRTLTRFTVVVDSKMDTKELAECHLKKGDAQQTLDRWLGDVPP…
DvMF_1997	D. vulgaris	Group 05	MAR	D	R	H	H	Q	F	K	H	V	Y	Q	Q	K	G	H	K	F	L	F	R	MRIDLKYGHGYVPLELPEGTHVDVFEPNPVEPLGDPLAALHAALDEPLGCLRLEDRPAPRSVAIAVPDETRPVPVRLLLPPLLDRLFAAYPTLKPQDVVIVVGGGLHPPADEAQLARVLPEDLRGCRVVAHDAEHSQLARFGATTRGTPVEVNAAYGAAELRLVIGMVDAHQFVGFTGGAKGVAIGCASAAMIEANHRLMRDPAATVGAIDTNPVRLDLDEAGELAGVAMAINVVLDAAKRPVAVLAGWPPLVMRSAAKVTAQVYGLAYDAPYDIVIASCGGTPKDLCLYQAQKGLNTAVQCAAPGAKVLLVAKCDQGIGDEVYHDYVRRFPCAHSLKKDFESGAFRMGAHKGFLFARATTSFDVVVHSDLAPARLRECLLTPGDMQETVNIWLAGMRD…
Ddes_2379	D. desulfuricans	Group 05	MAR	D	R	H	H	Q	F	K	H	V	Y	Q	Q	K	G	H	K	F	L	F	R	MPDGSGGMLMLYTIKYGEGSLRVALPDTLSVDVFTPRQAPPLADPLAVFAGALDKPEGCPRLEEMAVPESIAIALPDETRPFPIKLLLPVLLKKIFNVFPQIDHGNIRIVVGGGLHEPPDAAQLRRILPSELHGYAVVSHDAKNSPVRRMGVTSRGTPVEINAAYADADLKIVMGMVDAHQFAGFTGGAKGVVVGCASAAMIAKNHSMLQASGAHAGNIEGNPVREDLNEAGEIAGVTLAVNVALTPEKQIAALFVGNPPRIMRSAALATRRLYGLRLESAYDIVIASCGGAPKDICLYQAQKALDPARRIVAPAGKILLAAECSQGIGDDRYENYVSCFANHETLLRDFARQEFKMGAHKAFLFSRVAASHELVLHTALSDTDVARCLLQKGDAQATL…
Dret_2326	D. retbaense	Group 05	MAR	D	R	H	H	Q	F	K	H	V	Y	Q	Q	K	G	H	K	Y	L	F	R	MEIKLKYGKGYKIINLPDGAQVDYLSPASKSKLVDLEGSFLDVLQSPIGTVDLGQWPEPRSLAIALPDETRPFPTKRILPVLLKFLTEKWPSLEIKEISILVGGGLHPPLSKERLIKLVGPEIYENFTVFSHDAKKSNFVSLGKTSQGTPVEINQHFAQADIKIVLGQIDPHQFVGFTGGAKGACIGLASAEMIRKNHSLMFEDGANVGRLKENPVRQDLNEAGDILSIDLAVNVVNNTEKCPVWIQAGAHKEVLEAGAEICSKVYGVEISNFYDIVVASCGGSPKDICLYQAQKGLNMSSTAAKINGKILLLASCDEGVGDDDYYEYVSNFKNIDDVVNDFQENDFRMGAHKAYLFGRSLKDFEVVVDSSIESSCAINCHLNLGKAQTVISNWLKKSN…
Desti_3261	D. tiedjei	Group 05	MAR	D	R	H	H	Q	F	K	H	V	Y	Q	Q	K	G	H	K	Y	L	F	R	MHVVLKYGEAERRLEIPEKADVTILRPATLPPVKDLKIALEEALAHPLDNPSFQETIRTIAPKTVAIAVPDETRPSPLGVILPVLLKQIESIAPHLDASAISIIVGGGLHQPMADHALRRIIPPTVAARCTIVAHDAINSRMADLGLTSRGTPVLVNARFAEADLKIVVGQIDPHQFVGFTGGSKGAVIGLAAAKTIEHNHGLMFDSRAQVGRLSDNPVREDLNEAGRMVGIHLVVNLVLDSDKQPVSALAGHPVSVLTAGAEVCRSVYGVKISGKFDVVVASCGGHPRDICLYQAQKGLNLASQTLKHGGKILLLAACPQGVGDDVYYEYVSRFRTPQEVLEHFRSLGFKMGAHKAYLFGRTLDNFDVAIASELDTAILDRCLLRSAEPEEQIRRWIE…
CTN_1547	T. neapolitana	Group 05	MAR	D	R	H	H	Q	F	K	H	V	Y	Q	Q	K	G	H	K	F	L	I	Q	MVITVPYGKGHLSLEFPENLKVDVLQSRRSSIPSLGEDKINTEIKKNLEKLAISAKIVGVAIPDQTRPNISEKILPFLVKVLLEKDAKEVRICIGTGLHRNPTEDEIRKLIPLHRNERIKVYINNALDKKSLSFLGHTRFGTPVWIMKHFAESDIKIAVSVVEEHQFAGFSGGAKAVAIGLGGEETISGNHSKMKFQRAKMGVIDGNPVREEIDEIGEMVGLDLLINSVLNEKKEIIGLFVGEHPHSHRMACEFVKKISGIPVKRLYDLVVVSPGGYPRDIDLYQSQKALAVAQEFCKPGGTIVLLAECSKGFGDEGGYVPVLERARSPEEVIENFDFSNFKVGPHKAFLIAQTLIKCRVKILSTLPAERLRNMFFEPIVNFEEAIKEIEPKSSVCVIP…
TepiRe1_2442	T. acetatoxydans	Group 05	MAR	D	R	H	H	H	T	K	H	F	Y	Q	Q	K	G	N	K	F	M	Y	R	MAKISVPYGETAQEAFISDDIELQVIDVDVPKVNISEERLIKEAMDNPIGSDRVENLVTKNDQVVIVVNDHTRPGPTRTIVKEVINRLKSAGVMDDHIKFIVATGSHRKTTEEEISQIIGSEYKSRFEVVVHDCMDKENIVYIGNTTSDVPIYVNKLVAQCTFCITTGLISPHHTAGYSGGRKSIVPGVAGIDTLKIHHSLPIRPFEPSMGFIYGNPFHEVALEAAKKLNVKFMVNAVQDPHKQNIAFVAGEIEQAHAKGVEICKKVSRVEISGLADIVIASPGGYPRDCNLYQAQKALSVAEPLGKPNCTYILVANAEEGIGEGVFRKWLVEAKTPQEVIERFKREGYSVGSNKAFMYARAMTKGRVIIVTENIKEKDLNEMMLEWAPNLQTAIDKTC…
TepRe1_2272	Tepidanaerobacter sp.	Group 05	MAR	D	R	H	H	H	T	K	H	F	Y	Q	Q	K	G	N	K	F	M	Y	R	MAKISVPYGETAQEAFISDDIELQVIDVDVPKVNISEERLIKEAMDNPIGSDRVENLVTKNDQVVIVVNDHTRPGPTRTIVKEVINRLKSAGVMDDHIKFIVATGSHRKTTEEEISQIIGSEYKSRFEVVVHDCMDKENIVYIGNTTSDVPIYVNKLVAQCTFCITTGLISPHHTAGYSGGRKSIVPGVAGIDTLKIHHSLPIRPFEPSMGFIYGNPFHEVALEAAKKLNVKFMVNAVQDPHKQNIAFVAGEIEQAHAKGVEICKKVSRVEISGLADIVIASPGGYPRDCNLYQAQKALSVAEPLGKPNCTYILVANAEEGIGEGVFRKWLVEAKTPQEVIERFKREGYSVGSNKAFMYARAMTKGRVIIVTENIKEKDLNEMMLEWAPNLQTAIDKTC…
Mahau_2706	M. australiensis	Group 05	MAR	D	R	H	H	Q	L	K	H	V	Y	Q	Q	K	G	H	K	F	L	L	R	MRISLPYGEGTSDIDIPDICRTSVLYRPEAGAAADNAAEPVEDALNHPLGDVLESVVEQRASDLGKNVSELNAVIVVSDATRGVPNDAILKSIISRLETVGVRRDNMAILIACGKHRQPYEDEMARIVNPAIIKGIRVVAHEAGKSETTYVGTTSYGTEVHIDSNYVRADLRIITGMIEAHQLAGFSGGAKSVFIGLGSEQTISHNHSLLVRPSAKMGIFEGNPVREDIEEGFGFIGTDFMLNVVLDTQKLVLKAFAGTYSEAYKEGVRFAADASVVYFDEPADIAIVSCGGHPKDINMYQAQKALAHIDPMLKPGGVAVLLARCSDGVGEGLFMQWMHEASSPRDVLDRFQREGFILGAHKAFLLARSLDKFKTFLVSDLDEKTARDLFFIPSPTAQT…
Mtc_1545	M. conradii	Group 06	MAR	D	R	H	H	Y	F	K	H	I	Y	Q	Q	K	G	H	K	S	V	I	R	MSIIDLKYGKGHFEVDVPDKNLANIILPNELSGVADEQAEIRRALENPIGSARLRDKVRKGMKVAIIISDATRPCPSYKFLPALIDELKAGGVIEDNMTIVIALGSHRNSTPEERKYLLGPVYGRVRCIDHDKHDCRYVGTSSFGHRIEVFREVVDSDFIICTGNAEYHYFAGYTGGAKAILPGCASHDTIEANHAMMVSPKAETGRLDSPIREEIDEVPGMMDIGFLLDVVLNSKKEIVAAVAGDVIKAHREGIKYVDRMYSVRVPKADIVITSAGGYPKDINMYQAQKAMDNCKHIVKDGGTMILVAQCPERLGNGVFARWVDEATTIEAQARRMDEHFELGGHKASVIARTAMKCDIYLVSEIPEHIVRKMFLIPAKSPQEALDAALKKHGPNATV…
MCP_0283	M. paludicola	Group 06	MAR	D	R	H	H	Y	F	K	H	I	Y	Q	Q	K	G	H	K	S	V	I	K	MADVDLKYGKGHFEVNVPDKNMAGIILPKEMTGVKDEQAEIRRALENPIGSQRLREKVKKGMKVVVIISDATRPCPSYKFLPLLLDEINAGGVPDGDITVVIALGSHRRSTPEEQKALMGPAFGRVRNIGHDKHDCKYVGTSSFGHRIEIFKEVVDADFIVCTGNTEYHYFAGYSGGAKAVLPGCASHSTIEINHAMMVDPKAETGRLDSPIRQEIDEVPGMMRNIGFLLDVVLNSKKEIVAAVAGDVMEAHREGVKYVDRMYSVKVPKADIVVTSAGGYPKDINMYQAQKAMDNCKHVVKEGGTMILAAQCQECLGNDVFACWVDEATTIEAQARRMDEHFELGGHKASVIAKTAMKCDIQLISEIPGETVRKMFLTPVKSPQEALDAALKKYGPDAK…
RCIX1757	M. arvoryzae	Group 06	MAR	D	R	H	H	Y	F	K	H	I	Y	Q	Q	K	G	H	K	S	V	I	R	MTIISLKYGKGHFDVDVPEENLAGIILPEELAGVPDEVAEIRRALENPIGSQRLREKVKPGMKVAVIISDVTRPVPSYKFLPMLLDELNAGGVQDSDITVVVALGSHRKSTPEEHKALMGQSYGRVRCIDQDKYDAKYVGTSSFGHRIHVFREIVDADFVVCTGNIEYHYFAGYSGGVKAILPGCASHDTIQNNHEMMRSPKAETGRIDSPIRVEIDEVYHMVKPGFLLDVVLNSRKEIVAVVAGDPIQAHRKGIEYVDRMYSAKVPVADIVITSAGGYPKDINMYQAQKAMDNAKHVVKQGGTMIMVAECEECLGNDVFACWVDEATTIEEQAARMDKKFELGGHKASVIARTAQKCEIFLVSKIPDETVRKMFLKPVKTPQEALDAALKKHGPNAKV…
MA1312	M. acetivorans	Group 06	MAR	D	R	H	H	Y	Y	K	H	A	Y	Q	T	K	G	H	K	A	I	V	K	MFTYTVLYHQYELTGMNMMTNIKKIPLAFGSGVFELNIPEKNISTLILPSEPEKQENGALLIRKTLENPINSKRLSEIVNPESRIAIIVSDVTRPTPTAKILPLLFEELYLGGAKDENITIIFALGLHRQQTEEECRKLLGNEISKNIRFVQHDRERCAHIGETSFGTPVEVFEEVLDADLIISTGTVEFHYYAGYGGGGKSILPGVSSEKAVLSFHSHYSKLFEGEPLSGRIDSPARKDIEEAAGLAGLQFILNVVINSRKEIVAAVAGDFIQAHREGAKYVDSIYKIKVEPADAVIVSCGGFPKDINLYQATKALENAIPAVKAGGSIVLVAECAEGIGNQVYECWNKECRSPDDAIERFKQFFEFGGHKSAIVAKAAKQFKLYIVSKLSEEESRRA…
MM_2302	M. mazei	Group 06	MAR	D	R	H	H	Y	Y	K	H	A	Y	Q	T	K	G	H	K	A	I	V	K	MTTNLKKILLAFGNGVSELNIPEKNLSSIILPSEPEEKDYEALLIKKALENPVKSRRLSEIVNPDSKISIIVSDVTRPTPTAKILPPLLEELYLGGAKDENITIVFALGLHRQQTEEECRKLLGNDVSRNIRFVQHDRNRCVHIGETSFGTPVEVFEDALNTDLIISIGTVEFHYYAGYGGGGKSILPGVSSEKSVLSFHSHYSKLFEGDPLLGRADSPARKDIEEAAGIAGLRFILNVVVNSKKEIVAAVAGDFIQAHREAAGYVDSMYKVKVEPADAVIVSCGGFPKDINLYQATKALENAVPAVKAGGSIVLVAECAEGIGNQVYECWNRECRSPDDAIERFKNFFEFGGHKSAIVAKAAKQFKLYIVSKLSEDESIKAFFIPAKSVQEALETILA…
MM_2303	M. mazei	Group 06	MAR	D	R	H	H	Y	Y	K	H	V	Y	Q	N	K	G	H	K	A	I	V	I	MVLYNQYEITGTNMMTNIKKIPLAFGNGFSELSIPEKNFSSIILPSEPEEREDGALLIKKALENPVKSRRLSEIVNSDSKISIIVSDVTRPTPTAKILPPLLEELYLCGAKDENITIVFALGLHRQQTEEESKKLVGEDIYKKIRCIQHDTSRCRRIGVTSRGTPIEVFEEVLDADFVIGTGGIEFHYYAGYSGGAKSILPGVSSEESVLTNHKMMIEENAVSGRVDSPVRRDMEEAAEAFGLKFILNVILDSKKGIVAAVAGDFIAAHRKGVEFVDAMYKAPVEPADAVVVSCGGYPKDINLYQANKALDNATQAVKEGGSIILVAECEEGIGNQVYECWNMQCKNPDDAIERFKHCFEFGGHKSAIVAIAAKKFRLYLVSKLPEEKARDAFFIPMGS…
MmTuc01_2350	M. mazei	Group 06	MAR	-	-	H	H	Y	Y	K	H	V	Y	Q	N	K	G	H	K	A	I	V	I	MEQILPPLLEELYLGGAKDENITIVFALGLHRQQTEEESKKLIGEDIYKKIRCIQHDTSRCRRIGVTSRGTPIEVFEEVLDADFVIGTGGIEFHYYAGYSGGAKSILPGVSSEESVLTNHKMMIEENAVSGRVDSPVRQDMEEAAEAFGLKFILNVILDSKKGIVAAVAGDFIAAHRKGIEFVDAMYKAPVEPADAVVVSCGGYPKDINLYQANKALDNATQAVKEGGSIILVAECEEGIGNQVYECWNMQCKNPDDAIERFKHCFEFGGHKSAIVAIAAKKFRLYLVSKLPEEKARDAFFIPMGSVQEALSAVLSDNPEAKIHVMPHGGQTLPVRKEN
MA1313	M. acetivorans	Group 06	MAR	D	R	H	H	Y	Y	K	H	V	Y	Q	N	K	G	H	K	A	I	V	I	MDPACPEISEMVSKPVNGNENSKREFRTSIYPLFTYTVLYHQYELTGMNMTTNIKKIPLAFGSGVFELNIPEKNISSLILPSEPEKKEDGALLIRKALENPINSKRLSEIVNPESRIAIIVSDVTRPTPTAKILPPLLDELYLGGARDKNIMIIFALGLHRQQTEEESKKLVGEDIYKKIRCIQHDTSRCRRIGVTSRGTPVDIFEEVLDSDFVIGTGGIEFHYYAGYSGGAKSILPGVSSEEAVLTNHKMMIEENAVSGRVDSPVRQDMEEAAKIFGLKFILNVVLDSKKGIVAAVAGDFTEAHRKGVEVVDAMYKVPVEPADAVVVSCGGYPKDINLYQANKALDNATQAVKDGGSIILVAECSEGIGNQVYECWNRECKSPDDAIERFKHCFEFGG…
Metev_1526	M. evestigatum	Group 06	MAR	D	R	H	H	Y	Y	K	H	V	Y	Q	V	K	G	H	K	A	N	I	K	MSSIKLPYGHDSLTLDIPDKNLSRVIVPEEPEITEDESSLMQKALENPVKSKRLSEIVDDESTVAVLVSDTTRPAPTSKMLPPLLNELYRGGIKDENITIVFGLGLHRNQTEEEMEKLVGSDIYNRVRCIEHDRERCRHIGDTSNGTPVEIFEEVLDSDMIVCTGNIEFHYYAGYSGGGKAILPAVSSEKTVMTNHEMMRDDKATTGVIESPVRTDIEEAAQMVGADFLFNVVLSSQKDIIYATAGDVIEAHRKGVKYLDSIYKVKVEPSDIVVVSPGGYPKDLNLYQAVKGLENAKNAAVEGGSIILSAKCQECLGNAVFEKWTRELETPEETIEKFNCSFELGGHKAANIAKMAKKFNLYLVSNMPEEDAKNAFFKPAKSIQETLDNILAENPDASI…
Mzhil_0712	M. zhilinae	Group 06	MAR	D	R	H	H	Y	Y	K	H	V	Y	Q	Q	K	G	H	K	A	F	V	Q	MATVELPYGNTRMVLEVPDKNLSQIILPSEPDITESEGEILKGALNNPINNKSLQEIADSKSSVAIIVSDATRASPTKKMLPPLFEKLHEAGVRDENITIIFALGLHRKQSEEEMRYIVGDDIYERIRCIEHDRSRCRRVGVTSAGTPVEVFEEVLDSDIIICTGNIELHYYAGYSGGAKAILPGVSSEESVIANHRLMVNERATSGNIESPVRIDMEDAINFVKVDFLFNAIIDSKKNIVAATAGHIIDAHRKGVEVVDQMYKVEVEPADIVIVSAGGYPKDINLYQAQKALENAKSAVKEGGSILMVAECKDGFGNAIYEKWNRELKTPDDVLNKFHHSFELGGHKAAFVAQLTKKSKLYLSSDLPEVDVRNAFCVPFKGIQEQLDDLLEDCPDAKV…
Mmah_0722	M. mahii	Group 06	MAR	D	R	H	H	Y	Y	K	H	V	Y	Q	Y	K	G	H	K	A	F	I	Q	MTVITVPYGNESIDVNIPDSNMGDILMPSEIEVQSPPDELVKNALANPVNSKRLSEIVTPESSVAIIVSDITRPSPSSTMLPILLEELKSGGCTEENVTVVCALGLHRQQTEEEIKKILGPLYGKVRFVEHDKENCAKVGTTSRGTPVEVFKEVYESDIIVCTGNIEFHYYAGYSGGAKAILPGVSSNNSVITNHKMMTLEEATTGNIDSPVRQDMEEATQIFGPDFLLNVVLNSKKEIVRAVAGDIIAAHRKGVECVDKMYKVEVEPADVVITATDVSKGMNLYQAYKPLDNAKNAVIDGGTILLAAPCGEGFGHEIFERWSRQCSCPVETIEKFNSDFEFGAHKAAFIAQLAMKHDLLMYSEMPEKDIQDVYFKPVADIQQAIDSIIAKNPTVKIHF…
Mhar_1142	M. harundinacea	Group 06	MAR	D	R	H	H	Y	Y	K	H	V	F	Q	Q	K	G	H	K	A	L	I	R	MDLGYGSGRIRLPVDGAEGFEVVLPEERPGAPDETGEIERALNVPIGPGLEDLAGSRRAAIMASDITRPAPTSKILPPLVRRLEALGISEIVVVFGLGTHRRMTVEEMDRLLGSSASLPSIQHDKDRCIHLGETSRGTPVEILEEVAASDIKIGTGNIEYHYYAGYSGGAKALLPGVSSERSINKNHAMMADPRAKSGRLDNPVRLDMEEAAKIGGLDLILNVVLNSKKEIVRAVGGDFVKAHRAGAKVVDEMYQRAVRPAEIVVACAGGRPKDINLFQAQKAMENAREAVLPGGSLILVAECAEGLGHPVFERWAMEAKCAEDCVERFGREYEFGGHKAALIARDSLEMDLILVSSLRPKLAEMVFFRHANSLEEALAMARERQGRDARTIVMPHGDL…
Mthe_0752	M. thermophila	Group 06	MAR	D	R	H	H	Y	Y	K	H	V	Y	Q	V	K	G	H	K	A	Y	I	E	MLLGYGNSSVRIKLQDGWEVLRPNELPPAHDGEIERALDSPIGAGLEDLSGRSAAVIVSDITRPSPSHRILPPLVRRLKGVGVKDLRVVFALGTHRRMTEDEVRHLLRGCVRLPHFQHDASRCVHLGETSKGTPVEIFDLVESSDLIIGTGNIEYHYYAGYSGGAKALLPGVSSERSIHHNHMMMREPRARSGFLDSPVRQDMEEAAGIAGLDLILNVVLNSRKEIVSAVAGDYIKAHRAGASVVDRMYLREVKPAEIVITCAGGRPKDINLYQAVKALENAKGAAAPGGTIILLAECAEGLGNRVFERWARECSTPEECVERFAREYEFGGHKAAYIAELALRNNLVLVSSIPRDVAEMCFFTPVRTIEEALELAWSAHGRDARTVLIPHGDLTLTRTG
MCON_0092	M. concilii	Group 06	MAR	D	R	H	H	Y	Y	K	H	V	F	Q	Q	K	G	H	K	A	F	L	R	MKPNNNTIKLNYGQGCLDLLAGEEAKVVLPQELPPAGSGEVERSLDQAVGRRLEDFAGARSASILVSDITRPAPSHLMLPPLVKRIRELGIRSLFVVFALGTHRRMTVAEEEYLLKDCICLPHVQHDSKGCVPLGWTERGTPVEVLEAVASSDLIVATGNIEYHYYAGFSGGAKAILPGVSSEPSVVRNHELMRDPAATTGNLKSPVRLDMEDAARIADLDFILNTVLNSQKEIVLSTAGDFIKAHRVGAAAVDRMYRRYVEPAEIVVSCAGGRPKDLNLFQAQKALDNAKNAALPGGTIILLAECCEGLGHPAFERWACEASSAEDCWERFGREYEFGGHKAAFLARESMEHHLILVSSMPRDKVEMCFMNPAKTLDEALAMAKARQGKDARMLVMPY…
Tthe_2432 (LarAH6)	T. thermosaccharolyticum	Group 06	MAR	D	R	H	H	Y	K	K	H	M	Y	Q	Q	K	G	H	K	A	V	I	E	MGYKEISLKYGKGAVDVKIDENMCTVLYPEDLPGVEDPMAEVSRSLKDPIGKAPLSDLVKGKKDVVILASDITRPSPSHILIPPITDELNRAGISDDSIKIVFGLGYHRKHTDDEKKTLVGEEVFNRIKCIDHDIDDCVYVGTTKRGTPVEVFREVYNADFIIATGNLELHYKAGYSGGHKALLPGVCSKNTIEKNHALMFSEGAMPGKIDGNPMREDIEEGGKLARVDFIVNAVLNSHKEIVKVVSGDPIKAHREGAKYIDKMYKRVIPEKADIVVASCGGYPKDINLYQAQKGLDNAQYSVKDGGTIILVAECREGLGEKLFSDWMVNSSSVDEPLKWIKEEFRLGAHKAAVICEVLKRADIYLISSFDRSLTEKIFFKYAKTPQDALDEAIKKYHD…
Thexy_2106	T. xylanolyticum	Group 06	MAR	D	R	H	H	Y	K	K	H	M	Y	Q	Q	K	G	H	K	A	V	I	E	MGYKDVSLKYGKGAVDIRIDENMCTVLYPEDLPGVEDPMAEVLRSLVNPIGKAPLSDLVKGKKDVVILASDITRPSPSHILIPPIIDELNKAGISDDSIKIVFGLGYHRKHTDDEKRTLVGEAVFNRIKCIDHDINDCVYVGTTKRGTPVEIFREVYNADFIIATGNLELHYKAGYSGGHKALLPGVCSKNTIEKNHVLMFSEGAMPGKIDGNPMREDIEEGGKLAGVDFIVNAVLNSHKEIVKVVSGDPVKAHREGAKYIDKMYKRVIPEKADIVVASCGGYPKDINLYQAQKGLDNAQYSVKDGGTIILVAECREGLGEKLFSDWMVNSSSVDEPLKWIKEEFRLGAHKAAVICEVLKRADIYLISSFDRSFTEKIFFKYAKTPQDALDEAIKKYHD…
Tsac_0232	T. saccharolyticum	Group 06	MAR	D	R	H	H	Y	K	K	H	M	Y	Q	Q	K	G	H	K	A	V	I	E	MGYKDVSLKYGKGTVNVKVDENMSTVLYPEDLPGVEDPMAEVLRSLEKPIDKAPLSDLVKGKKDVVILASDITRPSPSQILIPPIIDELNKAGISDDSIKIVFGLGYHRKHTDDEKKTLVGEEVFKRIKCIDHDIDDCVYVGTTKRGTPVEVFREVYNADFIIATGNLELHYKAGYSGGHKALLPGVCSKNTIEKNHVLMFSEGAMPGKIDGNPMREDIEEGGKLAGVDFIVNAVLNSHKEIVKVVSGDPIKAHREGAKYIDKMYKRVIPEKADIVVASCGGYPKDINLYQAQKGLDNAQYSVKDGGTIILVAECKEGLGEKLFSDWMVNSSSIDEPLKWIKEEFRLGAHKAAVICEVLKRADIYLVSSFDRSFTEKIFFKYAKTVQDALDEAIKKYRD…
Thethe_02491	T. thermosaccharol	Group 06	MAR	D	R	H	H	Y	K	K	H	M	Y	Q	Q	K	G	H	K	A	V	I	E	MGYKEISLKYGKGAVDVKIDEKMCTVLYPEDLPGIDIPEMEVLESLRNPIGKAPLSDLVKGKKDVVILASDITRPSPSHILIPPIIDELNRAGISDDSIKIVFGLGYHRKHTNDEKKRLVGEEVFKRVKCIDHDIDDCVYVGTTKRGTPVEVFREVYSADFIIATGNLELHYKAGYSGGHKALLPGVCSKNTIEKNHVLMFSEGAMPGRIDGNPMREDIEEGGKLAGVDFIVNAVLNSHKEIVKVVSGDPIKAHREGAKYIDKMYKRVIPEKADIVVASCGGYPKDINLYQAQKGIDNAQYSVKDGGTIILIAECPEGLGEKLFSDWMVNSSSVDEPLKWIKEEFRLGAHKAAVICEVLKRADIYLISSFDRSLTEKIFFKYAKTPQDALDEAIKKYHD…
Theth_1382	T. thermarum	Group 06	MAR	D	R	H	H	W	F	K	H	V	Y	Q	Q	K	G	H	K	V	G	F	R	MRNNEIELKYGEKVIKLQIPQNLKCDVLFPNEESSGVVDPFAEVLESLKNPISSPTLKELLQKHRPRKITILVSDITRPSPSHILVPPILEEITKAGFTLDKVKIVFALGFHRKMTTEEMQKAVGKEVYEKVECLNHDISNCVYIGTTKRGTPVEIFKTVFESDFIIATGNLELHWFAGYSGGNKALLPGVCSKRTIEANHSMMLLDGATAGRIEGNPVREDIDEAGKMAGVKFIVNAVLNSKKEIVKVVAGDPVAAHREGTKHIDKMYKVPIKKKYDIVVASCGGYPKDINLYQAQKGLDNAFQAVKPGGIIILVAECREGFGEKTFEEWMRKAKTIDEPLQWIKENFVLGGHKAVGFCRVLKKAEIFLCSKMDPKVVSDIFMQPFDSVDEALKAALK…
EGYY_10820	Egerthella sp.	Group 06	MAR	D	R	H	H	Y	F	K	H	V	Y	Q	Q	K	G	H	K	A	A	I	L	MKIEVGYGTGTQAVEVPDEKILGVLAPNKVEKGLTGVDEVRRALAEPIGTPRLRDIVRPGERIAIITSDITRPVPTYTIMPALLDELYEAGVTPSDITLVFALGSHRPHTEEEQRHLAGERAWAEITCIDGDPSTCVHVGETTAGTPVDIVEVVAKADRRICLGNIEYHYFAGYSGGAKAIMPGVSTREAIQANHTKMVDPRACAGNLDDNPVRQDIEEAAAMVGCDFLLNVVLDEHKQIVKAVAGDLVQAHREGCRFLDSLYRVEVPCAADIIIVSQGGAPKDLNLYQTQKALDNAKHVIADDGVIILVGSCVEGLGNTTFEEWMTAAQSPADLVERIKRDFKLGGHKAAAIALVMQRADIYLVSEMDPAFVESLFFTPFATLEEAYAAALRKKGPEA…
Shel_26900	S. heliotrinireduc	Group 06	MAR	D	R	H	H	Y	F	K	H	V	Y	Q	Q	K	G	H	K	S	A	V	K	MRIEVGYDNTVQWCDIDEKNLMGIMKANEVEYERTGAEEVAWALQHPIASKKLSELVSPGNTVAIITSDITRPLPTYTVLPPVLDELYAAGVEPKDITLVFALGSHRAHTEEEKLKLAGERAYNEINLKDSNEDPFVHYGTTKGGTPIDIMKTVADADVVVCLGNIEYHYFAGYSGGYKAVMPGVSTMEAIEANHTRMVDPNSCAGKLDGNPVREDIDEAGAIVGVDFIVNVVLDEDKQVIKAVAGDVVKAHREGCKFLDKLYRIEIEKRADIVIDSQGGAPKDMNLYQTQKALDNAKYAIKEGGVIILVGCCKEGLGQKTFQEWMLKAEEPADIIRFVQEDFKLGGHKASAVAKIMLMADIYLVSELDPELARNCFFTPFSTLEEAYEAALKKMGDDA…
HMPREF0868_0017	C. genomosp.	Group 06	MAR	D	R	H	H	Y	F	K	H	V	Y	Q	Q	K	G	H	K	A	A	I	L	MQIEIAIDARKQYVEVPESNLLGILTQNEVEVERRDEVAVEYAIEHPIGTGYLHDIVRPGEKIAIITSDLTRPIPSYQVLPAVLNELYRAGCRDEDITIVFALGSHRKQTEAEKERLVGTEIYRKISCVDGDIEDVVHMGTTKEGTPVDVVRVVAEADRRICLGNIEYHYFAGYSGGAKAIMPGVSTRAAIQANHSKMVQEKAAAGNLIENPVRDDLEDAINYCPIDFIVNVVLDEHKKIIFAVAGHFIEAHRAGCRFLDGLYLKPIPARADIVICSQGGKPKDLNLYQTQKALDNAKHAVKDGGIIILVGSCKEGMGEGVFAQWMTEAEKPEDLIERIAKEFKLGGHKAAAIALVMQRAKIFLVSDLPDDFVRNIFMEPFSEVQEAYDAAIAEQGNNA…
CHY_0066	C. hydrogenoforman	Group 06	MAR	D	R	H	H	Y	F	K	H	V	Y	Q	Q	K	G	H	K	A	A	I	M	MIIELGFGKEKKQLSVKSENLLGVLVPNQVEVELTGKEEVIRALNNPIDSPKLREIAKPGEKIAIITSDITRPVPNKILLPLVLEELWQAGVKDEDITIVFALGSHRFHTEEEKISLVGEEIYHRIKCIDSDQRDCVRLGYTKFGTPVDVFRPVAEADRRICLGNIEYHYFAGYSGGAKAIMPGVSSREAIQANHSRMVEVEAHAGNIATNPVRQDIDEVAKFVSCDFILNVILNEQKQIIKAVAGHYLSAHRKGCEFLDQLYKVKIKEKADIVIVSAGGFPKDINLYQAQKALDNAKHAVKKGGIIILVAACSEGFGEKVFEDWMLSVSRPEDLINRIKERFQLGGHKAAAIAMVLREAEIFLVSELNPDIVRQIFLTPFTSLEQALARAFEKKGPSA…
Kole_0994	K. olearia	Group 06	MAR	D	R	H	H	Y	F	K	H	V	Y	Q	Q	K	G	H	K	A	A	I	K	MIREFSLPYGKRQLPVKLPLAGFAGEFLPIRHVSGKTDEEIIEHALDNPVASKRVEELVKPGQKVVIVTSDMTRPCPSDVMLPPLLTRLNKAGVPDDHITIVIALGLHRKMTDEELRRIVGESVFNRVKVINHDADDVVQVGVTSRGTPVEIFRPVVEADFLICLGNVEFHYFAGFSGGAKAIIPGVASARTIRQNHSHMIEDGAVTANIKNNPVRLDIEEGVKFIGIDFILNVIVDENHKIVAAASGDWIQAHRFLSRRLEETGAIYIDKKVDIAVVSAGGFPKDINLYQAQKAIDNCAGILKKDGIMILLAECPEGYGSETFRQWITSGKKPEELIQDIKNKFVLGGHKAAAIAKVAMKSRIFLVTSEKLANEKLTGIEIFTDADKAISKAFEMKGE…
Tph_c27620	T. phaeum	Group 06	MAR	D	R	H	H	Y	Y	K	H	V	Y	Q	Q	K	G	H	K	V	S	I	K	MKGLKYGRTTLPLPPALLERAQWLAPAGEPEPVPDPAAAVRAALRNPHGASPLRELAAPGEKVAIIVSDITRPVPTYLILPPLLAELHGAGVRVEDVTIVFGLGTHRSMTAEERRSILGEEVFEKYRSVEPHDYVLLGRTSRGTPIEVTPEVAEADLVVLTGNLEYHYYAGYTGGFKALLPGVASYRAIENNHQMMMDPASGTAVADGNPVREDMEEFGRFFPRTFVVDVLLNSQKGIFAVMAGDPVAAHREGCRLLDNYYKVFVDAPADVVVVSAGGYPKDLNLYQAQKALESAARVVKTGGRLVLVAELQDGIGNNVFEEWMLNSSSPEQILERMRQGFVFGGHKAVSIAKLVSRCQLLLKSSLDDETARRFYFQPLKDLADLELRPGESVLIIPFG…
PM3016_169	P. mucilaginosus	Group 06	MAR	D	R	H	H	A	L	K	H	L	Y	Q	L	K	G	H	K	L	H	V	E	MPNLRYGRGTVTLDIPPSLSWDSLSYPASLMEASPRLSLERIRQALASPLGSPVLRDIAQGHERAIILISDGTRPCPNRLMLPLLLQELNDAGITDEQVDIVVALGAHRRHTPKELVELAGEEIAARVRIHNHSSDSEDCRYVGTTKLGTPVEINRLVADATLRIATGSIQPHALAGVSGGAKALVPGVASWRTIEHNHGLSLKYPGQAGEADTPLYADMVEAQSFTPLHFVLNVLLNHDNEVLEALAGDLLETHHRGAQLAAQYFLLPAHPLYDSIVVSAGGAPRDLQLYQALKPLRNAAAFTRPGGKVLLVAECREMLGSGVLQDWLETMTDLQRSTAALKQHFVLGAHKLLHVEEVLKRVEVHLYSSLAPHWVDLLGFSPVHDPSEWILSVTQQRN…
KNP414_00185	P. mucilaginosus	Group 06	MAR	D	R	H	H	A	L	K	H	L	Y	Q	L	K	G	H	K	L	H	V	E	MPNLRYGRGTVTLDIPPSLSWDSLSYPASLMEASPRLSLERIRQALASPLGSPVLRDIAQGYERAIILISDGTRPCPNRLMLPLLLQELNDAGITDEQVDIVVALGAHRRHTPKELVELAGEEIAARVRIHNHSSDSEDCRYVGTTKLGTPVEINRLVADATLRIATGSIQPHALAGVSGGAKALVPGVASWRTIEHNHGLSLKYPGQAGEADTPLYADMVEAQSFTPLHFVLNVLLNHDNEVLEALAGDLLETHHRGAQLAAQYFLLPAHPLYDSIVVSAGGAPRDLQLYQALKPLRNAAAFTRPGGKVLLVAECREMLGSGVLQDWLETMTDLQRSTAALKQHFVLGAHKLLHVEEVLKRVEVHLYSSLAPHWVDLLGFSPVHDPSEWILSVTQQRN…
B2K_00860	P. mucilaginosus	Group 06	MAR	D	R	H	H	A	L	K	H	L	Y	Q	L	K	G	H	K	L	H	V	E	MPDLRYGRGTVTLDIPPSLSWDSLSYPASLMEASPRLSLERIRQALASPLGSRVLRDIAQGHERAIILISDGTRPCPNRLMLPLLLQELNDAGITDEQVDIVVALGAHRRHTPKELVELAGEEIGARVRIHNHSSDSEDCRYVGTTKLGTPVEINRLVADATLRIATGSIQPHALAGVSGGAKALVPGVASWRTIEHNHGLSLKYPGQAGEADTPLYADMVEAQSFTPLHFVLNVLLNHDNEVLEALAGDLAETHRRGAQLAAQYFLLPAHPLYDSIVVSAGGAPRDLQLYQALKPLRNAAAFTRPGGKVLLVAECREMLGSGVLQDWLETMTDLQRSTAALKQHFVLGAHKLLHVEEVLKRVEVHLYSSLAPHWVDLLGFSPVHDPNEWVQSVTQQRD…
TherJR_1764	T. potens	Group 06	MAR	D	R	H	H	R	L	K	H	V	Y	Q	V	K	G	H	K	V	A	L	Q	MKISLRFGAGEVTGNIPDKYVTTVVQPGPALNLPITEQVSLVTRALHNPIGTKRLIEMVRGKTTAAIVVSDGTRLVPTSVLLPPVLEELKAAGINNDGITIVVGVGNHRPVTEEEKTAIVGADIYKSYRCKHSREGPYVRVGVTSRGTPVEISRFVAEADLKILTGNIEMHRLAGFSGGPKGCVGISSLRALEHNHRLSRLGSNTPGSLEGNIVQADLSEYARIAGIDCILNVVTDHRGNVEAAVAGDVIEAHQKGISLAEKKYKIPVEEPVDLVIVSAGGVPKDSALYQAVKALQNAMDVLRPGGQVILVAACPEGFGDPCFREWMLTGKGIRDIVGRGEKEFRLGGHKAVALAQLLMKGQVYLVSLMDSKEVEAAGMRPCVSLQDAIDNAVAEFEYG…
Dtox_0989	D. acetoxidans	Group 06	MAR	D	R	H	H	Y	I	K	H	V	Y	Q	Q	K	G	H	K	Y	A	Y	R	MQIKLKYGNSYMTAEINDRHVAGVLLPKEQAEVDNPAGLVREALSRPIGTPLLSELAAQKKPDRVVVVVNDATRPTPYDHMLPPLLDEIHSAGIYKEQITLVIATGAHRPNTEEENRRIFSDSIVDNYRLVNHNCDENLFSLGQLSNGSDLLVNAEVAAADLLITTGIIIPHYIAGFSGGRKSILPGVAARPLITANHASMTDPRVDTARWKDNPVHQLMTEAARMAGVDFILNVVTNEKNRIVAVVAGDLEEAWQAGVNISSDLNLVDVKEPVDVVIAGSGGYPKDINLYQAQKPMDNASRVTKDNGTIILVAECSEGYGSPVFTNWMTEARNLQDIFERFDKGFVLGGHKAYAYARVLDKKEVILVSAMSEKDVKNMFMTCCHTLEEALNYAEKKHG…
STH1673	S. thermophilum	Group 06	MAR	D	R	H	H	Y	F	K	H	V	Y	Q	Q	K	G	H	K	F	A	I	R	MKTPLKIGQSEMLLELPDENLKGILLPNEVAPLPNPLKTVEHVLKSPTGTPPLAELLRARRPERVVIIVNDITRPTPYDIMLPPLLRTLDEAGVRPEQVTFVVATGIHRPHTDEENRRIFGADVVNRYRFVNHDCVADDLVTVGRLSDGTDLTVNRHVAEADFLITTGLIGLHYFAGYSGGRKSVLPGVAGKSLITHNHRKMTDPRAATARYKDNPVHHIMMEAARMVGVDFILNVVTNEKKQIVAVVAGDLEAAWLEGVAVCERMSVVRVDEQADVAICSAGGFPKDLDVYQSQKAMEAAEQVTRPGGTIVLVADCREGYGGEAAFERWVREADSLDDILRRFESHFELGGHKAFAIARVLKEKEVVLVSPQPSDLAESLFMRPAATLDEALAYVRRK…
Slip_1088	S. lipocalidus	Group 06	MAR	D	R	H	H	Y	F	K	H	V	Y	Q	Q	K	G	H	K	F	A	I	R	MLVRLAYGKTHQEVEIPDDRVKAILRGQDPEPAVDGLEMVRSCLKKPIGSERLRDMVRKRRPRSVVVIVNDITRPTPYREMLPPLLEEIEEGGADRGAITLVVATGIHRGHTHEDNLYVFGREICDSYRIVNHDCDKHLVSLGYLANGWELEVNREVAEADLLIATGLVGLHYFAGYSGGRKSVLPGVASRSLISRSHAMMTDPRACLGNYEDNPVHLVMTEAADRVGVDFILNVVATPDKRIELAVAGDMEKAWLEAVRFCEAARMVELDEPAEIVIAGCGGYPKDINLYQAQKALDAAAPAVKDGGTVILVAECTEGLGEAVFEGWLDEASSPADVMERFSREFELGGHKAFAICRLLERMRVILVSRMPAWKAEKAFLIPAGSLEEAWHLAIDGHR…
Desgi_3678	D. gibsoniae	Group 06	MAR	D	R	H	H	E	L	K	H	V	Y	Q	I	K	G	H	K	H	L	L	E	MKFNMKYGRGDLCLELPDDHVRAVVKPCFPLVSDPGSLIEAALRNPIASPGLAGVIKNKRPERVVIVVNDHTRPTPYHYLLPPLLKDLTEAGVDQSTVTFLVATGAHRSNTNDEHNDSLGAAVQGYKVINHDCRGKLARLGMLSNGCMLEVNPLVAGADLVILTGLVAPHELAGFSGGRKSILPGVAGIEAVTANHALLSAGGIGAGKLDGNPVHRIMMEALKAVRPDFIINVVADSEQRPVHVVAGDPEKAWMAGVELCRKAVKVGGEKLSKIGLASAGGHPRDINLYQSIKSMRNASKLISSGGTLVICAECPQGVGHRVLENWANDAKTPRDMTDRLKKGFVLGGHKAHLLAELVERISVILISSMPGHLVRKFFMTPAVDFNDALMQVIHKYGDN…
Desca_2368	D. carboxydivorans	Group 06	MAR	D	R	H	H	N	L	K	H	I	Y	Q	V	K	G	H	K	Y	V	L	K	MDINFRYGRETMTITINEANVAGVIGNTMTGVIDPGAEIRRALNQPIASPRLQEIIDRQKPARVVIVVTDVSRPIPYRDLLPALLNVIHETGLGPEQVSFVIATGAHRPNTDEENQEVFGNLVRQYNFSNHDCDNDLAFLGHLSNGTELWINRQVANADMVITIGAIMPHNLAGFSGGPKLILPGVAGRRTIEENHRMMNQAGVGPGQLSDNPIQQQMLEAARMVGVDFVLNVVLDWHNGISRAFAGHPEAAWRAGCQYARHIYEQPLPDKAEVVIAGAGGYPRDANLYQAVKALVNAGRMVKSGGTVVLLAKCRQGMGDPQFARWMDGVQEPEEVLARFRRQGFILGGHKAYVLCKQLKDKEVVMISHLDQAQQRLAVFRHAADWPTAENYLKKKHGV…
Desru_3370	D. ruminis	Group 06	MAR	D	R	H	H	N	L	K	H	I	Y	Q	V	K	G	H	K	F	M	I	R	MKLVFNYGKESLGLNIQDQHIVDIVRASMPAAGHAEWEIMRALNEPLGCPSLTTLIRQKNPKKVVLVVTDISRPVPQQWALPPLLEQIHEAGLKREQLTFVIATGAHRPNTPEETRESFGDMVDCYRFINHNCDSNLVSMGFLQDGSELLVNEKVAEADMIVTVGAVMPHNLAGFSGGPKLICPGVAGRKTIQANHSMMEKQGVGPGKTSGNPIQEQFWQAAEQVGVDFAVNLVLNHENSILKAFAGNPKRSWQEACVYCRKVYRLPLPEPASVVLAGAGGYPRDMNLYQSVKALINAARLVRPGGTVVLVAQCRDGMGEPLFQKWMQEAQKPEDVLERFKQQGFSLGPHKAFMICRVLKKIEVVLISDLAQSKIQGPLLKAVTHWEQAEREIIKRHGS…
Acear_1200	A. arabaticum	Group 06	MAR	D	R	H	H	Y	F	K	H	I	Y	Q	Q	K	G	H	K	F	A	I	K	MKLKYGEEELNFDQSRLTKSRVLLPNEQRGVADPLKAVKDSLQNPINSLSIAELVNEELPDKVVIIVNDVSRPTPYEYLLPPLLEELHKVGIEQENITFVIATGIHEPNTKEQNLSIFGEKLLDEYKFISHNPDENLVDLGKLSSGNRLYLNREVVEADLLITLGVILPHYFAGFSGGRKSILPGVAGRESIEYNHSHMVDLIGNLPPIEENQISQEMLEAARKAGVDFILNVVTNSNKEIVEVVAGNYKQAWQQGVNTSSEMYHVSLEEKADAAIVSAGGYPKDINFYQAQKALDNADYATKEGGTIILAAECREGLGENIFTDWLSSSTEPKDNLHRIKDKFVLGGHKAFAISKVAMKKDIILISDFDRETTEQLFAKKASSISEALDYVEEKHGQD…
Halha_1682	H. halobius	Group 06	MAR	D	R	H	H	Y	F	K	H	I	Y	Q	Q	K	G	H	K	F	A	I	K	MKLKYGAEKVELDLDRLSQPKVLLPNEEDGLSNPQRAVKASLEDPINSLPIEELAVRKEAKEVVIVVNDVSRPTPYDTLLPPLLEKLHQAGLEKEEITFVVATGIHEPHTDKQNRDIYGTKIVDNYQVVSHNPDHGLVDLGKLSSGNRLYVNQKVVEADLLITIGVIAPHYFAGFSGGRKSILPGVAGRDTIEYNHSRMVNLIGDLPKIEKNPISQEMIEGANKVGVDFILNVVTNSKQEIVEVVAGDLEEAWRKGTKTSAQMYHVSLEEKADLAVVSAGGYPKDINIYQAQKALDNANAGVKKGGTIILLAECRAGLGEDVFEEWLNDATKPEDNIERIKQKFVLGGHKAFAISKVVLDKEFILISEFNQEVTDALFATKAESLDQALEQANKQYNKD…
Anamo_1373	A. mobile	Group 06	MAR	D	R	H	H	Y	F	K	H	V	Y	Q	Q	K	G	H	K	Y	G	I	K	MLINMKYGKTELSFEIGRDRVVKILEPNERSGLENALEGVQDALKNPIGTPPLGELVRQKKPRDVVIIVNDITRPTPYECLLPPLLGCLSENGISKDQITFLTATGIHDPHTPEQNIEVYGKELVDDYRFMSHCSDDASSLVDMGKLSTGFMLTVNKLAVRADFLITLGVIMPHYFAGFSGGRKSILPGVASRECIEKNHSRMLYLMDDLPPIEQNPVSLEMMEAARLVGVDFILNVVTNSKKEIVKVVAGDLEKAWYEGVSVSSDMYEVPIEGKADVAIVSAGGFPRDINVYQAQKALDHADKATKAGGTIILIAECLQGYGEKTFEEWMREATCPDDVIRRIREKFVMGGHKAYGICKVAKEKEIILVSSLSEESTKGLFMRKVSSVEEAIKYVEKK…
Tlie_1863	T. lienii	Group 06	MAR	D	R	H	H	Y	F	K	H	V	Y	Q	Q	K	G	H	K	Y	G	I	K	MLTQMRYGRSEISFDVDQHRVIKTLWPNERPGKLDPLNAVREALKTPIGTPSLADMLEARKPQNVVIIVNDITRPTPYEFLLPPLLEVLHGSGLKDDQITFLTATGIHDPHTREQDEEVYGKNLVNKYRFLSHKADDTSSLVEVGDLSTGLKLKVNKLAVEADFLITLGVIMPHYFAGFSGGRKSILPGVAGRESIEKNHSRMVYLMDDLPPIKQNPVSLEMIEAARLVGVDFILNVVTNSKKEIVEIVAGDLEEAWYKGVSVSSDMYEVPIPQKADVAIASAGGFPRDINVYQAQKALDHADKATKPGGTIILVAECSQGYGEKVFEEWMLEAKTPNDVIERIKKNFVMGGHKAYGICKVAAEKEIILISSLSEEKTEELFMRKMTSIDEAIKYVEKK…
Halsa_0182	H. hydrogeniforman	Group 06	MAR	D	R	H	H	Y	M	K	H	I	Y	Q	Q	K	G	H	K	F	A	I	K	MLLKYGRKKLSLDLPKENLLKVLKAAEKKGLKDPLKEVEHSLANPIASKPLLELLKAKKIEDLVIVVNDVSRYTPYEYMLPPILDTIKKAGLKKEQITFIVATGVHAAHSEAQNREIFGDEIHENYSFHHHDCDGELVELGTLSTGNKVKINKKAVEADFVITTGVILPHYMAGFSGGRKSILPGIAGRETIEKNHSHMVHVMAENPPLAENPINQELFAGAELLGVDFIVNVVTNSNREIVKVVSGDLREAWSAGIESSAEMYEVEIAEKADVAVVSSGGFPRDINVYQAQKALDHADHAVKKGGTIIWVAECTEGLGEERFERWMDEAEKPEDNIERIKEKFLIGGHKAFAISKVVKDKEVILISDLSKAQSENMFLKKMRSLAEATNYLENKYEGN…
Amico_1304	A. colombiense	Group 06	MAR	D	R	H	H	Y	F	K	H	L	Y	Q	Q	K	G	H	K	F	G	I	R	MLLKYGKGSLCLNMEELVQANIITANERPGVKSPIQLVRERLKAPLGTLPLSHIVRNKKPEKVVIVVNDLTRPTPNDILLPPILETLHREGVKEDQVTFLVATGIHEPHTVEQNKQIFGENLVERYRFISHDCDSENVKNLGATSYGTPIFINSEVFEADLLISVGVILPHYFAGFSGGRKSILPGVASRETIELNHSRMVELLDSMPPLETNPLSIEMVEGARLAGLDFIVNVVPNSQKEIVEVVAGDFEKAWLEGVKISAEMYEIPLPEEVDVTFVSCGGFPRDINMYQAQKALDHADRITKKGGTIVLLAECPMGFGEETFENFLRMSRTPMEVIEKIRQKFVLGGHKAFGIARVALNKEILLISNFDQQQTAMLFAQKVNDLDEALSFVKNKHGF…
DEFDS_2142 (LarAH7)	D. desulfuricans	Group 07a	HGR	D	R	H	H	Y	F	K	H	V	V	Q	Q	K	N	Q	T	Y	S	L	I	MTLVEICLRLGDKMKISYGKGFIDVNINKDYDLYQLKIDSAPLSGKEILERLDNEPIYSENLTYFIKHARKILFIVPDITRKSGLQIFIKDLIEKIETFKKEFSIIFATGTHRKVTDEEKKWILTEEVYNKYKHLLIDHDPDNMDNLVYFGKTKNGTPILLNKAYLEHDTIIPIASVSYHYFAGFGGGRKMILPGIAARKSALNNHKLVLDERNMRKHPLATTGNLKQNPVNDDIVEAVMIARRGKFFFTINTILNDKGEIIDLTCGDLFMSHIEATERLKKYTMITANKKYDTIIVSCGGYPKDINMVQAQKSLDRVIPIAANNANIIFFAECVDGYGNNYFEEFFDITTSEEMFKTLIKDYQINRQTAYSLKIKTENYNVFLYSNFSESDCKRMGFI…
Calni_1796	C. nitroreducens	Group 07a	HGR	D	R	H	H	Y	F	K	H	V	V	Q	Q	K	N	Q	T	F	N	L	T	MFIKYGKDSLEFTLKKIDILSTDKTMEPLKLEKIVQILNNEAILMEGIEEVIEKSNKSLIILPDITRKSGAEIFLPYLFNIFEQYNKDFNIIFAIGTHRNLTIEEKKQILTEDLFNKYHHKIIDHNPDDLDNHFYFGKTRNNTPILINNAYTRADTIIPIGSVSYHYFCGFGGGRKLIIPGIASRKTALHNHKLVLDETNRCKNIYATTGNLKNNPVHSDIVEAVMIARRGKTFFSINTILNDDNKVIDLVCGDLFTSHLEACEKLKQYTTIEVERKYDNVVVSAGGFPKDINMVQAQKSIDRITNIVKDGGNIFFFAECIDGYGNDYFRDFFDISTSKEMFEILLHDYQINRQTAFNLKTITERFNCYLYSSFSEEDTKRMGFKKLNSITEMTEIIGD…
Flexsi_0638	F. sinusarabici	Group 07a	HGR	D	R	H	H	Y	F	K	H	V	I	Q	Q	K	N	Q	T	F	N	L	N	MLDRDFSEPVLNSRDIFYKINSSPHYSEGIDEILQKASSVLIILPDITRKSGACFFLKELIDRIESYGKTFSFIFAVGTHRPLTVDEKREILTDEVYEKYSQHIIDHDPDDTESMTYYGKTKHTTPVLLNNAYFDHDTIIPIASVSYHYFAGFGGARKMILPGIASRKSAVNNHKLALDERAKKRHPYACTGNLKQNPVHDDIVEAVMIARAGKNFFAINTILNENGEIVDVEGGDLFISHIKACERLKELTKVEVSDKYDLVICSCGGFPKDINMIQAQKSIDRVKSIVRDGGKIIFFAECKDGYGNETFENFFDYTSTSEMAEKLFDEYRINRQTAFNLRNITEQFDCYLYSRLDEEDCKRMGFRKINDTGKINELLKESEKGAFVPNASLVYFENG…
Dacet_2441	D. acetiphilus	Group 07a	HGR	D	R	H	H	Y	F	K	H	V	V	Q	Q	K	N	Q	T	Y	N	L	S	MMDTNAPCPKSADKLSIPCGKEHVLLQIPKPADVLDSKIDTDVLPEDRIKDIMENDAVYSYGLNEVLEDAENILIILPDITRKSGAGQILPYIIESIEKQNKNFNMVVAVGTHRQPTEDELEIIFTPDIYREHKDKLIVHDCDNYDDHDFYGITKRKTTVLINKAYREHDTIITIGSVSYHYFAGYGGGRKLIVPGLASKKTIMANHKLALDPVAKKRHEKAVTGNLRNNPVHDDLVESVMIARSEHTFFAVNTILDNAGDVVGMTCGDLFMSHIKATEMLDAVSAVKVENKYDLAFLSAGGHPKDINMVQAQKSLDRISPILADNAKVIFFAECGDGYGNDYFKEFFDRKSADLMLTELLTDYQINRQTAYNLRSKLESFDVYLYTDLPESDCVRMGF…
Amico_0225	A. colombiense	Group 07b		D	R	H	H	D	L	K	H	V	Y	Q	T	K	P	Y	I	T	K	M	S	MTFCCTFASGRRTIDLFLDRRVTIAETSKETPLPNRPEDALAAPCESPLLRFLAREVSDIVVILPDATRAWQNVPLMAQALRREIREGGRMSVKWVIGGGQHRLPTAKEIKMLLEDIPLRGDSILCHNSAEGVRTKEITSRGTPVILHKAVARADLIVSAGGIAYHDLAGFSGGRKSILPGASGSEAIQHNHALSLKGSNFDPAVGCGYLKGNPVAEDMAEYQSLVLAERKGFLLNVIPDGKGNPYCYTAGDPVRAWLQGTVWAQELQTLWVSEKASLVAVSCGGYPYDIDLYQATKSISAVLHALEPKGGLLLFAELEDGAGPGSFGEDFRLAIEQPEAALGKLQDDFTIPAYIATKMASDLKSHPAALVTDRTDMVFPGKIFADGSKALQWLEKQIP…
Anamo_1831	A. mobile	Group 07b		D	R	H	H	D	L	K	H	V	Y	Q	T	K	P	Y	I	T	K	T	Y	MTTLNLKTGREEISWECPMQLLKTATLAGEMRAVSASDALNCPTGSLELKELAEDADDVAILVPDITRSWQDVPAMCTTIRKDLEETGIDKVTWVIATGQHRKMSVAEEETVLGKGRRPNDNVFCHVSRENIVDTGKITSRGTPVKVERHVFEADLVVLLGGICYHDLAGFAGGRKIVIPGVSAKESVQANHKLGLVEKRFHEKVKAGELEENPVALDMEEYARIFLADKKSFLLNVVTDAMGRPYSYVGGDAFKAWERGVREAEALQTIWIDELADVAIVSCGGYPYDLDLYQATKALTAVYDGLRQTGGIVLVAGLEEGMGTPVFDRFMRLAMDNFDAAIDELEEDFTIPAYIATKTVYELKNRKCALVTQNKDVAFPGLITNDVKEALRHVAGTNF…
HRM2_08470	D. autotrophicum	Group 07b		D	R	H	H	M	L	K	H	V	Y	Q	T	K	P	Y	V	L	R	V	D	MKITLEQGRGHLNFEIPDEKVIEVLTGQDVPPLDHVKIHEIIDQGIRQCSPVNINQKTIAVIIPDDTRLWARGDLFVPVILDALAALGVPWDKVCIMIALGTHPEMPPEKFSGLAGAGSMERVKIINSAGLRPEDLVNIGTTSRGTPLWVTRQAWDADHIIIFGGILHHMLAGFGGGRKYILPGIAGEASIRHNHSLAMGSNGIPLPQVRQTQLQGNPVSEDMQEGADLFLRDKTACYVAVAANGQGEIFHAAVGDVEQTFMDGCTRLNHACCVAIPARADFAIFSAGGHRTDGQLYQSTKALFNAVNGVKEGGHLLFTAACSQGEGNEIFAQALRTFKDEPERLGRHLTTDFNMPAYVALRVIDLLRRFRITLVSDFDAPTTQALGFEFTDDIADYVK…
Despr_1964	D. propionicus	Group 07b		D	R	H	H	Y	F	K	H	V	I	Q	H	K	G	T	A	A	M	M	K	MTDIRTLDLRYGRDRLQFTVPGHADILDIREPRATVSRASFLDGVYRLLPSSLPPGPIAIVVADKTRLCDYPLVLPWLIEALLARGAQHEQICFYIAYGTHSRQSEEESLAAYGPLYRDFPFIHHQCTEPDRFIDLGRTSRGTPARIRKELPDAELLITVGAISHHYFAGFGGGRKLLFPGLGEREAIYHNHRLFLDPQRRALTQDCQPGQIAGNPVAEDLAEIERMLPPYHAIHGLLDSHGRVAAFRFGNSPADFLAVCNEHDALYRAATNKQYELVLASAGGYPKDINMIQTHKAIDNAAAFVRDGGTLILLAECADGLGSSTFLPYFDLGSRRAAFDRLAAKYSGNGGTALAMMAKTERIRICLVTALADSLCRRIGIGRISGHQAAEQAAQAGEL…
CLB_1749 (LarAH8)	C. botulinum	Group 08		D	R	H	H	F	L	K	H	I	Y	Q	S	K	S	H	T	Y	I	A	D	MQQLELKYGKDSIKFSLPKEDILGVIDRNKWNLDKTEEKIIKESIENPICSAPLKELVHEGEKICIVIPDITRAWQRLSVYLPYIVEEIKKGGVKDEDIIFLSSTGTHREQTKEEHKILIGENLYNNYKVIDHISTKKEDLVYLGKTSYNTPVMINKLALECDHVILTGAIIYHFLVGYSGGKKAILPGISSFETVMANHALSLCGNLGDGENPNVRAGNIYENPIHNDMLEAASFIRPTFMFNVVIGPDGNIGAAVSGNYIKAHDKGREYVDNIDGVDIKEKADLVISTAGGFPKDINFYQSSKTIVNSREACKENGTIIILSECSEGLGGDEGVKMMLTDFTNALDREKELRNNYSISKHTSYIACDTAEKFNLILVSNIDPEIMKNTKIKVVKTLE…
CBO1814	C. botulinum	Group 08		D	R	H	H	F	L	K	H	I	Y	Q	S	K	S	H	T	Y	I	A	D	MQQLELKYGKDSIKFSLPKEDILGVIDRNKWNLDKTEEKIIKESIENPICSAPLKELVHEGEKICIVIPDITRAWQRLSVYLPYIVEEIKKGGVKDEDIIFLSSTGTHREQTKEEHKILIGENLYNNYKVIDHISTKKEDLVYLGKTSYNTPVMINKLALECDHVILTGAIIYHFLVGYSGGKKAILPGISSFETVMANHALSLCGNLGDGENPNVRAGNIYENPIHNDMLEAASFIRPTFMFNVVIGPDGNIGAAVSGNYIKAHDKGREYVDNIDGVDIKEKADLVISTAGGFPKDINFYQSSKTIVNSREACKENGTIIILSECSEGLGGDEGVKMMLTDFTNALDREKELRNNYSISKHTSYIACDTAEKFNLILVSNIDPEIMKNTKIKVVKTLE…
CLI_1809	C. botulinum	Group 08		D	R	H	H	F	L	K	H	I	Y	Q	S	K	S	H	T	Y	I	A	D	MQQLELKYGKDSIKFSLPKEDILGVIDRNKWNLDKTEEEIIKESIENPICSAPLKELVHEGEKICIVIPDITRAWQKLSVYLPYIVEEIKKGGVKDEDIIFLSSTGTHREQTEEEHKILIGENLYNNYKVIDHISTKKEDLVYLGKTSYNTPVMINKLALECDHVILTGAIIYHFLVGYSGGKKAILPGISSFETVMANHALSLCGNLGDGENPNVRAGNIYENPIHNDMLEAASFIRPTFMFNVVIGPDGNIGAAVSGNYIKAHDKGREYVDKIDGVDIKEKADLVISTAGGFPKDINFYQSSKTIVNSREACKENGTIIILSECSEGLGGDEGVKMMLTDFTNALDREKELRNNYSISKHTSYIACDTAEKFNLILVSNIDPEIMKNTKIKVVKTLE…
CBF_1788	C. botulinum	Group 08		D	R	H	H	F	L	K	H	I	Y	Q	S	K	S	H	T	Y	I	A	D	MQQLELKYGKDSIKFSLPKEDILGVIDRNKWNLDKTEEEIIKESIENPICSAPLKELVHEGEKICIVIPDITRAWQKLSVYLPYIVEEIKKGGVKDEDIIFLSSTGTHREQTEEEHKILIGENLYNNYKVIDHISTKKEDLVYLGKTSYNTPVMINKLALECDHVILTGAIIYHFLVGYSGGKKAILPGISSFETVMANHALSLCGNLGDGENPNVRAGNIYENPIHNDMLEAASFIRPTFMFNVVIGPDGNIGAAVSGNYIKAHDKGREYVDKIDGVDIKEKADLVISTAGGFPKDINFYQSSKTIVNSREACKENGTIIILSECSEGLGGDEGVKMMLTDFTNALDREKELRNNYSISKHTSYIACDTAEKFNLILVSNIDPEIMKNTKIKVVKTLE…
CLD_2826	C. botulinum	Group 08		D	R	H	H	F	L	K	H	I	Y	Q	S	K	S	H	T	Y	I	A	D	MQQLELKYGKDSIKFSLPKEDILGVIDRNKWNLDKTEEEIIKESIENPICSAPLKELVHEGEKICIVIPDITRAWQRLSVYLPYIVEEIKKGGVKDEDIIFLSSTGTHREQTEEEHKILIGENLYNNYKVIDHISTKKEDLVYLGKTSYNTPVMINKLALECDHVILTGAIIYHFLVGYSGGKKAILPGISSFETVMANHALSLCGNLGDGENPNVRAGNIYENPIHNDMLEAASFIRPTFMFNVVIGPDGNIGAAVSGNYIKAHDKGREYVDKIDGVDIKEKADLVISTAGGFPKDINFYQSSKTIVNSREACKENGTIIILSECSEGLGGDEGVKMMLTDFTNALDREKELRNNYSISKHTSYIACDTAEKFNLILVSNIDPEIMKNTKIKVVKTLE…
CLM_1971	C. botulinum	Group 08		D	R	H	H	F	L	K	H	I	Y	Q	S	K	S	H	T	Y	I	A	D	MQQLELKYGKDSIKFSLPKEDILGVIDRNKWNLDKTEEEIIKESIENPICSAPLKELVHEGEKICIVIPDITRAWQRLSVYLPYIVEEIKKGGVKDEDIIFLSSTGTHREQTEEEHKILMGENLYNNYKVIDHISTKKEDLVYLGKTSYNTPVMINKLALECDHVILTGAIIYHFLVGYSGGKKAILPGISSFETVMANHALSLCGNLGDGENPNVRAGNIYENPIHNDMLEAASFIRPTFMFNVVIGPDGNIGAAVSGNYIKAHDKGREYVDKIDGVDIKEKADLVISTAGGFPKDINFYQSSKTIVNSREACKENGTIIILSECSEGLGGDEGVKMMLTDFTNALDREKELRNNYSISKHTSYIACDTAEKFNLILVSNIDPEIMKNTKIKVVKTLE…
H04402_01809	C. botulinum	Group 08		D	R	H	H	F	L	K	H	I	Y	Q	S	K	S	H	T	Y	I	A	D	MQQLELKYGKDSIKFSLPKEDILGVIDRNKWNLDKTEEEIIKESIENPICSAPLKELVHEGEKICIVIPDITRAWQRLSVYLPYIVEEIKKGGVKDEDIIFLSSTGTHREQTEEEHKILIGKNLYNNYKVIDHISTKKEDLVYLGKTSYNTPVMINKLALECDHVILTGAIIYHFLVGYSGGKKAILPGISSFETVMANHALSLCGNLGDGENPNVRAGNIYENPIHNDMLEAASFIRPTFMFNVVIGSDGNIGAAVSGNYIKAHDKGREYVDKIDGVDIKEKADLVISTAGGFPKDINFYQSSKTIVNSREACKENGTIIMLSECSEGLGGDEGVKMMLTDFTNALDREKELRNNYSISKHTSYIACDTAEKFNLILVSNIDPEIMKNTKIKVVKTLE…
CLK_1196	C. botulinum	Group 08		D	R	H	H	F	L	K	H	I	Y	Q	S	K	S	H	T	Y	I	A	D	MQQLELKYGKDSIKFSLPKEDILGVIDRNKWNLDKTEEEIIKESIENPICSAPLKELVHEGEKICIVIPDITRAWQRLSVYLPYIVEEIKKGGVKDEDIIFLSSTGTHREQTEEEHKILIGENLYNNYKVIDHISTKKEDLVYLGKTSYNTPVMINKLALECDHVILTGAIIYHFLVGYSGGKKAILPGISSFETVMANHALSLCGNLGDGENPNVRAGNIYENPIHNDMLEAASFIRPTFMFNVVIGPDGNIGAAVSGNYIKAHDKGREYVDKIDGVDIKEKADLVISTAGGFPKDINFYQSSKTIVNSREACKEDGTIIILSECSEGLGGDEGVKMMLTDFTNALDREKELRDNYSISKHTSYIACDTAEKFNLILVSNIDPKIMKNTKIKVVKTLE…
CLJ_B1992	C. botulinum	Group 08		D	R	H	H	F	L	K	H	I	Y	Q	S	K	S	H	T	Y	I	A	D	MQQLELKYGKDSIRFSLPKEDILGVIDRNKWNLDETEEEIIKESIENPICSAPLKELVHEGEKICIVIPDITRAWQRSSVYLPYIVEEIKKGGVKDEDIIFLSSTGTHREQTGEEHKILIGENLYNNYKVIDHISTKKDDLVYLGKTSYNTPVMINKLALECDHVILTGAIIYHFLVGYSGGKKAILPGISSFETVMANHALSLCGNLGDGENPNVRAGNIYENPIHNDMLEAASFIRPTFMFNVVIGPDGNIGAAVSGNYIKAHDKGREYVDKIDGIDIKEKADLVISTAGGFPKDINFYQSSKTIVNSREACKENGTIIILSECSEGLGGDEGVKMMLTDFTNALDREKELRNNYSISKHTSYIACDTAEKFNLILVSNIDPEIMKNTKIKVVKTLE…
Cbei_1241	C. beijerinckii	Group 08		D	R	H	H	F	L	K	H	V	Y	Q	I	K	S	Y	V	Y	F	F	E	MKEINMKYGRDKMRAFIEEENLLEIIESNDFKKSKTEDEIIAEALYNPIDSERLKDIVHEGEKVCIIISDITRSWQKPYKFLYKIVEELNEGGVKDEDIIFLSAQGTHRKQTREEHEILLGEKLSKRFEVYDHDCFDEESMTYLGETSYGTPVMLNKKAVESDHIVITGAIVYHFLVGWSGGKKSILPGIASFKTISANHSLSLNDGFGSGTRESVCSGNIIENPVHDDMMQAAAMVKPAFMFNVVMGPDGNIAGAVAGDYITAHEAGRKLVDSIDGVNIRSKSDIVIASAGGAPKDINLYQSIKTLINAKEAVVEGGTIIVLAECSEGIGEIKDINDMILNFDNMLDRERDLRENYTISKYVGYFFCETGEKYRLILVSEIDPDLLKNTKIIVVRTLE…
Cspa_c41030	C. saccharoperbuty	Group 08		D	R	H	H	F	L	K	H	V	Y	Q	I	K	S	F	V	Y	F	F	E	MKEINMKYGQGEMKALIEEKNLLEVIESNVLRQDRTEAEIISEALLNPIDSKRLKDIVHEDERVCIVISDITRSWQKPHEFLYKIIEELNLGGVKDENIIFLCAQGTHRKQTKEEHEILLGEELSKRFEVYDHDCFDEENLVYLGDTSYGTPVKVNKIAVEADHVVITGAIVYHFLVGWSGGKKSILPGISSFKTISANHSLSLNEGLGSGTRDRVCSGNIIENPVHEDMMQAAAMLKPSFMFNVVMGPDGDIAGAVAGNYIAAHEAGRKLVDSIDGVNIKKKADIVIASAGGYPKDINLYQSIKTLINAKEAVVDGGTIIVLSECSEGIGEVKDIKDMILNFDNMLDREKDLREHYTISKFVGYFFCETGEKYKLILVSEIDPVLLKNTKVIVTKTLE…
Clopa_4785	C. pasteurianum	Group 08		D	R	H	H	L	L	K	H	V	Y	Q	S	K	S	F	I	Y	Y	V	E	MKNIDMKYGDTHITFPIDENNIVQIIEGNPFNLGKTEDEIILDSLANPINSPRLKDIVHNGEKICIVISDVTRAWQRPYKFLSPIVEELNSAGIPDKDIIFLSATGTHRKQTEKEHENLLGAELHKRFDVIDHDCLDQNNLVYLGETSYGTPVWMNKIAMECDHIVITGSIVYHLLAGWAGGKKSILPGISGYDTIMANHALSLGKNIGDGSNPLVRSGSIANNPVHNDMLEAAAFVKPSFMFNVIMGSDGNIAAAVSGDYVEAHAMGRDLVNRIDGVKIHRKADLVIGSAGGYPKDINLYQSSKTLINMNEAAKDGAALILISQCREGLGGDSDIKDIILNYDNILDREKSLRERYSISKFIGYYVCELAEKYDFIMVSDIDENLVKNANIKVVSTMY…
Amet_0538	A. metalliredigens	Group 08		D	R	H	H	L	L	K	H	L	Y	Q	S	K	A	Y	I	Y	F	V	E	MKTVEMKYGTGSTNVSIPAEHLLSIIKNNPMNINGTEEEIILNSLEKPVGTPKLREIVHPGEKICIVFSDITRAWQKMSTFIPYIVAELNQAGIKDEDILFISSTGSHRGHTKEEHSWLLGADITSRCEIIDHDCLNEENLVYLGTTSFGTPVSVNKRAMECDHIVLTGAIVFHLLAGWGGGKKSVLPGICSYNTIMTNHALSLSPNVGEGSNPLVRSGNWVDNPLHEDMLEASSFVNPSFMLNVIVGADGSICHAVSGHYVKAHEAGCQVVQEMDGVEIQEKADLVIASAGGYPKDINLYQTSKTLINAKEAVKDGGTIIILSQCIEGFGNDHVQEIIQNYDTVVERENALREDFSIAKYIGYFVSEAAERFNLILVSEMEQSLVERANIRVVKTIEE…
Amico_1225	A. colombiense	Group 08		D	R	H	H	F	M	K	H	M	Y	Q	S	K	A	Y	V	Y	T	I	Y	MYSSTIKYGKGDVAFSIPRKNLLGVIDSEPLESIGTEEEVTRHALENPIGSPRLGELVKPGETVCIVVSDVTRAWQRMWVYLPFIVEELNRAGVRDEDILFLSSTGTHREQTAEEHALLLGPELSKRFSVTDHRCLAHEDMVHVGTTSYGTAVHLNKKALECDHIVVTGAIVYHFMAGWGGGRKGILPGISSYETIMANHALALDPVPGNGRNMNSRSGNFENNLMHLDMMEATAMVHPTFMLNAIPGNDGKIAFAVAGDWQEAFYEGARIVDKKDGVTIPELADLVVATAGGYPKDINFYQTSKTIFNAMEAAPHGGSMIVLSACNEGYGNDEVQFMLQEFPNTVEREKEVRREFTIAKYVGYTIGYVAENWDFYMVTEMPPSKFEGTGITVVKTLDE…
Amet_0564	A. metalliredigens	Group 08		D	R	H	H	D	L	K	H	L	Y	Q	S	K	A	Y	A	F	L	V	E	MKPIGLAYGRKEVLLGLPEKTLVQVLEGKPNGHEKTEEAIIVEALSNPMGTDRLQDIVKAGQRVCLVISDVTRAWQKMSLYLPYIVEELNQAGILDENIIFLCATGSHRKQSREEHKLLLGEELALRFQVIDHDCRDESNLVDLGKTSFGTPVQINRIAMDCDHIIITGAIVYHDLVGWGGGKKSILPGIAGYQSIMGNHGLSLSHIEGAGTHPHVKSGNIVQNPLHEDMLEAAGIVNPSFLFNVMMDEAGNIGNAVAGHFEGAHEVGRKLVSESDGIFINEKADLVIASAGGFPKDMNLYQASKALSNGKEALKPGGTMILLCQCEEGFGHPEVQEIITGFESNLARETELRRNYTIAKYAGFLVTEIAAKYKVILVSEIDPVLLEAANIKVVSTLES…
CLB_1959	C. botulinum	Group 09		D	R	H	H	D	M	K	H	M	Y	Q	S	K	S	F	A	Y	L	I	S	MEECNLKYGDGYKKILFKPSYNVDILDKNFLSEKKEEEVIKRALLNPIGSRKINEIVTPEDKLCIVISDVTRLWQKPRVFLPILIEEIKKSGIKDENIIFLCALGSHRKQSKEEYIKILGENLFKRFKIIDHYSKDKDEMMYIGETSFKTPVVVNKLIKECTKVIITGGITFHDMAGFGGGRKSILPGISSYETIMANHALVLNSDKNGINPNCSCGNLENNPMHLDMMEACDMIKPSFLLNVIMNSKGNITEAVAGDYAKAFERGCELLQDSNGIKIKKLKDTVIVSAGGFPKDINLYQSSKALSNAKEAVKKGGKIILFTQCIEGIGNKEVEEIINNFNNNEEREEELRRKFTVSKFAAYLICSIAKEYELILISDIKEELVSKAGIRVFEDESIIN…
CBO2019	C. botulinum	Group 09		D	R	H	H	D	M	K	H	M	Y	Q	S	K	S	F	A	Y	L	I	S	MEECNLKYGDGYKKILFKPSYNVDILDKNFLSEKKEEEVIKRALLNPIGSRKINEIVTPEDKLCIVISDVTRLWQKPRVFLPILIEEIKKSGIKDENIIFLCALGSHRKQSKEEYIKILGENLFKRFKIIDHYSKDKDEMMYIGETSFKTPVVVNKLIKECTKVIITGGITFHDMAGFGGGRKSILPGISSYETIMANHALVLNSDKNGINPNCSCGNLENNPMHLDMMEACDMIKPSFLLNVIMNSKGNITEAVAGDYAKAFERGCELLQDSNGIKIKKLKDTVIVSAGGFPKDINLYQSSKALSNAKEAVKKGGKIILFTQCIEGIGNKEVEEIINNFNNNEEREEELRRKFTVSKFAAYLICSIAKEYELILISDIKEELVSKAGIRVFEDESIIN…
CLJ_B2223	C. botulinum	Group 09		D	R	H	H	D	M	K	H	M	Y	Q	S	K	S	F	A	Y	L	I	S	MEECNLKYGDGYKKILFKPSYNVDILDKNFLSEKKEEEVIKRALLNPIGSRKINEIVTPEDKLCIVISDVTRLWQKPRVFLPILIEEIKKSGIKDENIIFLCALGSHRKQSKEEHIKILGENLFKRFKIIDHYSKDKDEMMYIDETSFKTPVVVNKLIKECTKVIITGGITFHDMAGFGGGRKSILPGISSYETIMANHALVLNSDKNGINPNCSCGNLENNPMHLDMMEACDMIKPSFLLNVIMNSKGNITEAVAGDYAKAFERGCELLQDSNGIKIKKLKDTVIVSAGGFPKDINLYQSSKALSNAKEAVKKGGKIILFTQCIEGIGNKEVEEIINNFNNNEEREEELRRKFTVSKFAAYLICSIAKEYELILISDIKEELVSKAGIRVFEDESIIN…
H04402_02048	C. botulinum	Group 09		D	R	H	H	D	M	K	H	M	Y	Q	S	K	S	F	A	Y	L	I	S	MTCINIHCIILKINTYKPKRDRCIHIILWKWGVYLEECNLKYGDGYKKILFKPSHNVDILDKNFLSEKKEEEVIKRALLNPIGSRKINEIVTPEDKLCIVISDVTRLWQKPRVFLSILIEEIKKSGIKDENIIFLCALGSHRKQSKEEHIKILGENLFKRFKIIDHYSKDKDEMMYIGETSFKTPVVVNKLIKECTKVIITGGITFHDMAGFGGGRKSILPGISSYETIMANHALVLNSDKNGINPNCSCGNLENNPMHLDMMEACDMIKPSFLLNVIMNSKGNITEAVAGDYAKAFERGCELLQDSNGIKIKKLKDTVIVSAGGFPKDINLYQSSKALSNAKEAVKEGGKIILFTQCIEGIGNKEVEEIINNFNNNEEREEELRRKFTVSKFAAYLIC…
CLI_2085	C. botulinum	Group 09		D	R	H	H	D	M	K	H	M	Y	Q	S	K	S	F	A	Y	L	I	S	MEKCNLKYGNGYKKILFKPSHNVDILDKNFLSEKKEEEVIKRALLNPIGSRKINEIVTPEDKLCIVISDVTRLWQKPRVFLPILIEEIKKSGIKDENIIFLCALGSHRKQSKEEHIKILGENLFKRFKIIDHYSKDKDEMMYIGETSFKTPVVVNKLIKECTKVIITGGITFHDMAGFGGGRKSILPGISSYETIMSNHALVLNSDKNGINPNCSCGNLENNPMHLDMMEACDMIKPSFLLNVIMNSKGNITEAVAGDYAKAFERGCELLQDSNGIKIKKLKDTVIVSAGGFPKDINLYQSSKALSNAKEAVKKGGKIILFTQCIEGIGNKEVEEIINNFNNNEEREEELRRKFTVSKFAAYLICSIAKEYELILISDIKEELVSKAGIRVFEDESIIN…
CBF_2071	C. botulinum	Group 09		D	R	H	H	D	M	K	H	M	Y	Q	S	K	S	F	A	Y	L	I	S	MEKCNLKYGNGYKKILFKPSHNVDILDKNFLSEKKEEEVIKRALLNPIGSRKINEIVTPEDKLCIVISDVTRLWQKPRVFLPILIEEIKKSGIKDENIIFLCALGSHRKQSKEEHIKILGENLFKRFKIIDHYSKDKDEMMYIGETSFKTPVVVNKLIKECTKVIITGGITFHDMAGFGGGRKSILPGISSYETIMSNHALVLNSDKNGINPNCSCGNLENNPMHLDMMEACDMIKPSFLLNVIMNSKGNITEAVAGDYAKAFERGCELLQDSNGIKIKKLKDTVIVSAGGFPKDINLYQSSKALSNAKEAVKKGGKIILFTQCIEGIGNKEVEEIINNFNNNEEREEELRRKFTVSKFAAYLICSIAKEYELILISDIKEELVSKAGIRVFEDESIIN…
CLD_2606	C. botulinum	Group 09		D	R	H	H	D	M	K	H	M	Y	Q	S	K	S	F	A	Y	L	I	S	MEKSNLKYGNEYKKILFKPSHNVGILDKEFLSIEKEEEVIKRALLNPIGSRRINELITPEDKLCIVISDVTRLWQKPRVFLPILIEEIKKSGIKDENIIFLCALGSHRKQSKEEHIKILGENLFKKFKIIDHYSKTKDEMVYIGETSFKTPVFVNKLVKECTKVIITGGITFHDMAGFGGGRKSILPGISSYETIMANHALVLNPNKNGINPNCSCGNLENNPMHLDMMEACDMIKPSFLLNVIMDSKGNITEAVAGNYAKAFERGCELLQENNGLKIKKLKDTVIVSAGGFPKDINLYQSSKALSNAKEAVKKGGKIILFTQCIEGIGNKEVEEIINNFNNNEEREEELRRKFTVSKFAAYLICSIAKEYELILISDIKEELVSKAGIRVFEDESIIN…
CLM_2236	C. botulinum	Group 09		D	R	H	H	D	M	K	H	M	Y	Q	S	K	S	F	A	Y	L	I	S	MEECNLKYGDGYKKILFKPSHNVDILDKNFLSEKKEEEVIKRALLNPIGSRRINELITPEDKLCIVISDVTRLWQKPRVFLPILIEEIKKSGIKDKNIIFLCALGSHRKQSKEEHIKILGENLFKRFKIIDHYSKTKDEMVYIGETSFKTPVFVNKLVKECTKVIITGGITFHDMAGFGGGRKSILPGISSYETIMANHALVLNPNKNGINPNCSCGNLENNPMHLDMMEACDMIKPSFLLNVIMDSKGNITEAVAGNYAKAFERGCELLQENNGLKIKKLKDTVIVSAGGFPKDINLYQSSKALSNAKEAVKKGGKIILFTQCIEGIGNKEVEEIINNFNNNEEREEELRRKFTVSKFAAYLICSIAKEYELILISDIKEELVSKAGIRVFEDESIIN…
CLK_1472	C. botulinum	Group 09		D	R	H	H	D	M	K	H	M	Y	Q	S	K	S	F	A	Y	L	I	S	MEKSNLKYGNEYKKILFKPSHNVEILDKEFLSIEKEEEVIKRALLNPIGSRRINELITPEDKLCIVISDVTRLWQKPRVFLPILIEEIKKSSIKDENIIFLCALGSHRKQSKEEHIKILGENLFKRFKIIDHYSKTKDEMVYMGETSFKTPVFVNKLVKECTKVIITGGITFHDMAGFGGGRKSILPGISSYETIMANHALVLNPNKNGINPNCSCGNLENNPMHLDMMEACDMIKPSFLLNVIMDSKGNITEAVAGNYAKAFERGCELLQENNGLKIKKLKDTVIVSAGGFPKDINLYQSSKALSNAKEAVKKGGKIILFTQCIEGIGNKEVEEIINNFNNNEEREEELRRKFTVSKFAAYLICSIAKEYELILISDIKEELVSKAGIRVFKDENIIN…
Halsa_0022	H. hydrogeniforman	Group 09		D	R	H	H	P	L	K	H	V	Y	Q	S	K	A	F	V	Y	L	I	S	MQDIILKYGKKKLNFNIEEVKIKKIIEANLINQSSLAEITKKALAEPIASNRLSEIVNEGETAVIVISDLTRSWQKIDQFLPFIIKELQVGGIKAKDISLLCAGGSHRPHSETEIKKLIGEELYKNFKFIDHDSTKKEDLVKVGVTSYGTEVIVNKNILENDRVILTGGIVFHPLAVFSGGRKSLLPGTAAYQSIMKNHSLSLAEKEGAGIKKSVASNNLSDNPVHLDMLEAAKMINNVDFIFNVIPDGRGGISAAVAGGLFKAHQKGCQITTDLFAKKIDEKAELVIASCGGFPKDMNLYQISKAIINSVRAVKKGGYLLLMGQGKEGIGHPEVKEIIQNCKNNLEREMLLRRNFTIARFVGYLITSKIEDINCILISELEQRQLSTTSIRVVKTLEA…
Desmer_0789	D. meridiei	Group 10	PLAR	D	R	H	H	L	L	K	H	V	Y	Q	I	K	P	F	V	L	R	T	S	MGSFKLSYGKEILSFELPDSVQVREIEAKASQPIVDIEKAVRQALAHPVGTAPLIEVVNPGDRVVIIVSDITRLWVRTDVLLPILLDVLNEAGVPDEDISIVTATGDHRLQTLEEHTAICGKKVLERVSIHDHECNAPDLVDLGVSTAGTPIKVNRRVWEADKVILTGGIAYHLLAGFGGGRKSIAPGVCGYEMIQKNHSLALKDAGPSGLSPNIQTGKMEGNPVAEDMLEIARLVGADFILNVVVNEKKEFVYIAAGELQQAHLAGCRVTEEIFGIEIEEKADLVFVSSGGYPKDTQLYQSIKALDNATYAVKEGGIIILVSECSDGIGSRPFEEFFNHGDVEDMSARLHADFTMPGFVSLRTASICRKTPVILVSSLTDDVVRRMKMLPASSIEEAW…
Desor_0768	D. orientis	Group 10	PLAR	D	R	H	H	L	L	K	H	V	Y	Q	I	K	P	F	V	L	R	T	S	MNSFKIPYGKEMLSFELPEPVRIRTIEAKASLPILNIQEAIRHALANPIGTAPLLEIVKPGDKVVIVVSDITRLWVRTDVLLPVLLDVLNEAGVPDRNISIVTATGDHRLQTVDEHKAICGTNVLARVPIYDHECNASDLVDLGVSELGTPIKVNRRVWEADKVILTGGIAYHLLAGFGGGRKSIAPGVCGYEMIQKNHSLAVKDAGPTGLNPNIRTGKMAGNPVAEDMLDIARRVGVDFILNVVVNEKKEFVYLAAGDLQEAHEAGCRVTEEIFGIEIKEKADLVIVSGGGYPKDIQLYQAIKALDNSTYAVGDGGVIILVSECSDGVGSKPFQEFFNHGEVEDMSTKLQTDFTMPGFVSLRTASICRKTPVILISALPKDVVKQMKMLPASSLPEAW…
Desaci_0971	D. acidiphilus	Group 10	PLAR	D	R	H	H	L	L	K	H	V	Y	Q	I	K	P	F	V	L	R	T	S	MNFVNLAFGKEMLKFELPSEVKIQQIEAKKSQPITNIEESIRHVLAHPLGTAPLREVVNSGDKVVIIVSDITRLWVRTDVFLPVLLDVLNEAGIPDQDISIVTATGDHRLQSDEEHRTICGAMVLARVPIYDHECQAQDLVDLGLSSRGTPIKVNRRVWEADKVILTGGIAYHLLAGFGGGRKSIAPGVCGYEMIQKNHALALAAAGTSGLHPNIKTGIMEGNPVSEDMLEIARKVGVDFILNVVVNEQKEFVYLAAGDLYEAHLAGCRVVEDIFGIEIAAKADVVFVSCGGYPKDIQLYQAIKALDNASYAVKEGGVIVLLSECSDGIGSHPFEEFFKYGDVEEMSAKLHQDFIMPGFVSLRTASICRKTPVILISSLQEDVVRGMGMHPASLPETAW…
Acear_1480	A. arabaticum	Group 10	PLAR	D	R	H	H	L	L	K	H	V	Y	Q	V	K	A	F	V	L	R	A	S	MIKSYNLPYGEEKLTFQFPDEIEMQSIKPNKISVIEDYEAEFRSILNDPIGSPPLKDIVSQGETVVIIVSDITRSAYKTDRYLPVLVDELNQIGVPDEDITIVISTGTHRSHTAEEDEVVVGSEVYNRVKVENHDATAEDLVYLGESSRGTEIAVNRTVYEADRIILTGGIVYHLLAGFGGGRKSIMPGICGYDSIQQNHSLALKDIDSSGVNPQVKTGVLDGNPVAEDMFEIAEKVNPDFMINVVVNDNKEYLAMVAGDLNKAFKRGCKMVEQAFGIPVETKSDLVISSCGGYPKDIQLYQSVKGLNNAGYAVRDDGVIILCSKCSDGGGPDNFMKWFDYSGVDNLREALKEDFTIAGFVALRAVSIASKANVILISDLADEVIENAGMIPAQTPKEA…
Amet_3891	A. metalliredigens	Group 10	PLAR	D	R	H	H	L	F	K	H	M	Y	Q	V	K	P	Y	A	Y	K	A	Y	MKNYSFKYGRGELLCKINEKLILNTLLPRVAAPIIDVKEAVIRAIENPTASASLKNVIKKGETVVIVVSDITRLWIKTDQFLIHLIDYLNAMGVEDSHIDILIALGTHRPSNEGEKQAIVGNEVYNRIKIHDHDCFDSKGLDYVGESSFNTPIFINKRIVKADRVILTGGIAFHLFAGFGGGAKGMVPGVAGLETIQHNHRLTFNEGINTGLNPKAASNKIDGNPMREDITEICRMINPDFLINAVLDADGRFLKFVAGDFQEAWLEGCEIIREVYGIELKEKSDIIIASAGGYPKDINLYQTVKTMDNCLYGGKENSVIILASECSDGLGASEFLNWFQYKTLEEMEKALKKNFTVPGYAAYKAAYTGVYRKLILISTLPRDHVEKLGFLPANSLDEA…
Acin_0508	A. intestini	Group 10	PLAR	D	R	H	H	L	F	K	H	V	Y	Q	C	K	P	F	V	Y	F	L	T	MAEKTIHIPYGKGEATLTLPQERIGSILVPRHHAALSIDDAVTACLRHPTASPPLREMVKKGASVVIVTADITRAWNHSRDFMRPLINELNEAGIPDEDISIVFAQGTHRAQTPDEDIAVVGEEVARRIRLYQHDCHDRENLVLVGTTSHGTPVELNRRVVEADFVIVAGGIMPHLFAGFGGGRKMILPGVASWETIQKNHALALSDTPGEGINPLTEGRSLTHNPVHQDMLEGMEFCRPDFLLHSLINERGEVCGFVSGDPYEAWLEGTQEVLSNDAVSFTQKADLTIAGAGGYPKDLSLYQGCKCYEPARDVTKKGGIIIALIESPDIKEPQIFWESFRYNSRLSMEKALRQHFTIPFFVAYFLYTLAEDYTLYLVTKKENFEAVRRIHQIPTRTLE…
MELS_0248 (LarAH10)	M. elsdenii	Group 10	PLAR	D	R	H	H	L	F	K	H	L	Y	Q	C	K	P	F	V	F	N	L	C	MALKEFTFNIGENTQSVMLPEEHIVGVMEGKHVPAVDVKQATIDCMRHPIGSAPLQEKVQKGDKVCLVVADVTRTWNHSNQFLIYIIDELNLAGIPDDDICIVFAQGSHRAQTPEEDVRVCGEEVIRRIKTYQHDCMDPTLVDCGTTKLGTPLKLNKHVVDADKVIIVDGITTHLFAGYGGGRKLILPGVSGFETIQRNHCHALADEFGHGINPKTRALKIDDNPLNDDMVEACSKINPCFLVHSVINGDGEICRMVGGDWYDAWRAGTEAVLDIQRVPMKEKADVVIACAGGYPSDVSLYQGCKCYDPAEMAVKDGGVIIAIMEARDIKEPAIYMDSFKYDTMEEMETALRAHFTIPFFVAFNLFCLTHKDTVILVTLPRNFDDIRRTGQIPVATVQE…
MELS_0101	M. elsdenii	Group 10	PLAR	D	R	H	H	P	M	K	H	L	Y	Q	M	K	P	F	V	F	K	S	C	MMKTFSLPFGKSTQTVSLDEAHVLYDLHGNHVDAVADEQAAIRQALRHPIGSAPLKDVVQAGDTVAIVVSDITRLVHTAQMLPIIVDELNQAGVKDDQITVVTAQGTHRAHTPEEDAIVCGADMVKRVKIVSHDCRDASQLTKIGTTTYGNDVYLNSHVVQADKVILTGAVSFHPMAGFGGGRKAVLPGVASYETIMRNHAMALTETFGGGCNPKCETSLLEDNPLHDDMKQAAALLNPCFLVNTVFSADGDLYEVVGGHWYEAWKKGCDDLLHIASVPIQDLADITIASAGGYPKDMNLYQSMKAPMNAVFATKPGGTMILTLDCPDIKEPAIFTDWFFRSDMDAFEKDLRADFSIPAFVAFKSHCIFRSLKEAYVVTRPENFDIIRHSGLIPAATLE…
Dhaf_1524	D. hafniense	Group 10	PLAR	D	R	H	H	L	M	K	H	L	Y	Q	T	K	P	Y	I	Y	A	A	E	MKKEYQFKYGEGYQSFLLNPQYVIQELHAKAIQPVEDVVKEIGRILDDPIASAPFNTLFKAGDKVTIVVSDITRLLKLPDYLPTIVNRLNGLGIPDEDMLILTATGTHRGQTPEEKKKIVGEEVYARIEVVDHDCDHSEMVYVGTTPRGTEVVVNRLVVDRKVILTGGIVHHLMAGFGGGRKSIIPGVASRKTIAQNHLHSLDPNAEQSNPLIGVGALINNPLHEDMVDGTGLVNPDFLINTIMHTDGRIAKFVAGHWLKAWEEGCAWADENYGVPIDKQADLVIASCGGFPKDISLYQSTKTLFNAALAVKPGGTILLLAECREGAGADEFFGWSEPLKEKTLDPELRKNFTIPGYIFYAAVESAAKAKVILYSEIESELVKPMGMIGANSFAEAIEL…
DSY3881	D. hafniense	Group 10	PLAR	D	R	H	H	L	M	K	H	L	Y	Q	T	K	P	Y	I	Y	A	A	E	MKKEYQFKYGEGYQSFLLNPQYVIQELHAKAIQPVEDVVKEIGRILDDPIASAPFNTLFKAGDKVTIVVSDITRLLKLHDYLPTIVNRLNGLGIPDEDMLILTATGTHRGQTPEEKKKIVGEEVYARIEVVDHDCDHSEMVYVGTTPRGTEVVVNRLVVDRKVILTGGIVHHLMAGFGGGRKSIIPGVASRKTIAQNHLHSLDPNAEQSNPLIGVGALINNPLHEDMVDGTGLVNPDFLINTIMHTDGRIAKFVAGHWLKAWEEGCAWADENYGVPIDKQADLVIASCGGFPKDISLYQSTKTLFNAALAVKPGGTILLLAECREGAGADEFFGWSEPLKEKTLDPELRKNFTIPGYIFYAAVESAAKAKVILYSEIESELVKPMGMIGANSFAEAIEL…
Desde_1424	D. dehalogenans	Group 10	PLAR	D	R	H	H	L	M	K	H	L	Y	Q	T	K	P	Y	I	Y	A	A	E	MKKEYRFKYGEGYQEFLLNPQNVIQELQAKDIQPLEDVVKEIERVLDTPIASPSFNTLFKAGDQVTIVVSDITRLVKLHEYLPTVVNRLNTLGIPDKDILILTATGTHRGQTPEEKKKIVGEEVYSRIEVVDHDCDHSEMVHVGTTPRGTEVVVNRFVVDRKVILTGGIVHHLMAGFGGGRKSILPGVASRKTIAQNHLHSLDPNAEQSNPLIGVGALIDNPLHEDMVDATRFVNPEFLINTIIHTDGRIAKFVAGHWLKAWEEGCTWADENYGVPIEKKADLVIASCGGFPKDISLYQSTKTLFNAALAVKPGGTILILAECREGAGADEFFGWNEPLKEKVLDPELRKNFTIPGYIFYAAVESARKAKVILYSEIEPKLVKPMGVIGVNSFQEAIQL…
Desdi_1493	D. dichloroelimina	Group 10	PLAR	D	R	H	H	L	M	K	H	L	Y	Q	T	K	P	Y	I	Y	A	A	E	MSDERDVIGMRREYKFKYDEEYLSLALNPDQIIQELQAKDIQPIEDVTKEVNKVLDAPIASPPFNALFKAGDQVTIVVSDITRLVKLHEYLPTLVNRLNSLGIPDKDILILTATGTHRGQTAEEKKRVVGAEMYSRLEIIDHDCDHSEMVSVGTTPRGTEVVVNRLVVERKVILTGGIVHHLMAGFGGGRKSILPGVASRETIAQNHLHSLDPNAERSNPLIGVGALIDNPLHEDMVDATQFVNPDFLVNAVIHTDGRVAKLFAGHWLKAWEEGCVWADENYGVPIGKKADLVIASCGGFPKDISLYQSTKTLFNAALAVKPGGTILVLAGCREGAGADEFFGWSEPLKEQKLDPELRKNFTIPGYIFYAAVESARKAKVILYSMIEPEQVKPMGMTGV…
CC1_10800	C. catus	Group 10	PLAR	D	R	H	H	L	M	K	H	I	Y	Q	S	K	A	Y	I	Y	A	A	E	MMNNYSLKYGKSEVSFVLDGARSIQMLTENPMNTIEDIHAAFLKAISTDVIESPALDQLVSPEDQITIVISDMTRFWMRQDIICEELVRYLNEVIGIPFEHIVVLIGLGTHHQNTPADQKVLTGAYVYDHVAAVVDHDCDAPDLVDIGTTSYGTRVLINPLSVGRKVICIGGTVHHLMAGYGGGRKSIVPGIAGRETIRHNHAMALDPHCEQSDPRVGPGKFNNNPINEDMREAGALLHPVFGINIVVNSASRHSGLFCGDFDAAWRESCKYVQQCYGLPIKDQADVVFVSCGGFPKDLNFYQGSKSLFNAVRAVKPGGTLVMLAECSEGAGAKDFFDWLTPLREGHLDQSLREAFTIAGYIFYAACENIRQANILLLAGPKLDARIVNDMGIRKYDRM…
Gbem_0565	G. bemidjiensis	Group 11	HGR?	D	R	H	H	Y	F	K	H	V	I	Q	H	K	N	Q	T	W	S	V	E	MYHNAMLDLKCGDQTYPLQISPDRILSVLRPRPFVPQGSPSQLIEKAMAGCEQALSAFGPGEKVVVVTSDVTRPTGSEVYLPMLVSRLNQAGIRDRDIEIVIALGIHRKQTEAEQRKILGEVYGRVRVSDHDCDAPGALVYLGDTSRGVPVEINRRVAEADRLILTGAITFHYFAGFGGGRKSLLPGVSSRRSCMASHFALLNPEEGSGRHPKAVTGNLAGNPVHEAMLEACGKRPPEFILNTVLGPDKKIVAAFAGDWRDAHLAGCRFYADAFSAPIDELADLVLVSCGGFPKDINLIQAHKSMEYASRALKPGGVMVLLAECRDGYGNATFFNWFGYPTCFELESALRKRYEINGQTAWSVKEKAERFKVVLVSQLPGEEVRTMGMTPAQTLEEAMR…
GM21_0578	Geobacter sp.	Group 11	HGR?	D	R	H	H	Y	F	K	H	V	I	Q	H	K	N	Q	T	W	S	V	E	MYHNAMLELKCGDQTYPLQISPDRILSVLRPRPFVPQGSPSQLIEKAMAGCEEALSAFKPGDKVVIVTSDVTRPTGSEVYLPLLVSRLNQAGIRDRDIEIVIALGIHRKQTEAEQRKIVGEVYGRVKVSDHDCDDPGALVYLGDTSRGVPIEINRRVAEADRLILTGAITFHYFAGFGGGRKSLLPGVSSRRSCMASHFALLNPEEGSGRHPKAVTASLEGNPVHEAMLEACGRRPPEFILNTVLGPDKKIVAAFAGDWRDAHLAGCRFYADAFSAPIAELADLALVSCGGFPKDINLIQAHKSMEYASRALKPGGVMVLLAECRDGYGNATFFNWFGYPTCGELESALRKRYEINGQTAWSVKEKAERFKVVLVSQLPGEEVRTMGMTPAQTLEEAMR…
GM18_3791	Geobacter sp.	Group 11	HGR?	D	R	H	H	Y	F	K	H	V	I	Q	H	K	N	Q	T	W	S	V	E	MYHNPMLDLKCGDHNYPLQLAPEHVLAVLRPRPFQPEGTPAELVERALDACADALAGFTPRDRVVIVTSDITRPTGSDVYLPLLVSRLNAAGIKDRNIEILIALGIHRKQTPAEHKKIVGDLYGRIKVTDHDCDAPGELVYLGNTSRGVPVEVNRRVAEADRLILTGAITFHYFAGFGGGRKSILPGVSSRKSCMASHFSLLNPEEGSGRHPKAVTGNLEGNPVHEAMLEACERRAPDFILNTVLGPGKQIIAAFAGHWRDAHLAGCRFYNETFSAPIAEKGNLVVVSCGGFPKDINLIQAHKSMEYASRALKPGGVMILLAECRDGYGNATFFNWFSYGSCAELESALRKRYEINGQTAWSVKEKAERFRIVLVSKLPPEEVRTMGMIPAATLDDALQ…
KN400_3236	G. sulfurreducens	Group 11	HGR?	D	R	H	H	Y	F	K	H	V	I	Q	H	K	N	Q	T	F	S	L	Q	MDLKYGDTSFSLAIPPERLMGVIRPSVPAPDSDPAAIISEALDRCADAIATFRTGERVVIVTSDITRYTGSEIYLPLLVERLAAAGVRERDIEIVVALGIHRKQTEHEHQRITGPLYGRIRITDHECDNPGKLVLIGRTSTGVDVVVNRTVAEADRVILTGTIGFHYFAGFGGGRKSILPGVAGRASCMASHYAVLNPGEGTGRNPLATTGNLEGNPVHQTMVEACAMVNPEFILNTVLSPAKRIIAAFAGHWREAHEEGCRFYADRFSFPLKKPADLVVVSCGGYPKDINVIQSHKSMEYGCQALRRGGVMVLLAQCRDGYGNATFFDWFRFRELDAFEARLRSHYEINGQTAFSLLQKARTFSIILVSDLPPEEVRTMGMTPARTLDEAMTAAASLL…
GSU3295	G. sulfurreducens	Group 11	HGR?	D	R	H	H	Y	F	K	H	V	I	Q	H	K	N	Q	T	F	S	L	Q	MDLKYGDTSFSLAIPPERLMGVIRPSVPAPDSDPAAIISEALDRCADAIATFRTGERVVIVTSDITRYTGSEIYLPLLVERLAAAGVRERDIEIVVALGIHRKQTEHEHQRITGPLYGRIRITDHECDNPGKLVLIGRTSTGVDVVVNRTVAEADRVILTGTIGFHYFAGFGGGRKSILPGVAGRASCMASHYAVLNPGEGTGRNPLATTGNLEGNPVHQTMVEACAMVNPEFILNTVLSPAKRIIAAFAGHWREAHEEGCRFYADRFSFPLKKPADLVVVSCGGYPKDINVIQSHKSMEYGCQALRRGGVMVLLAQCRDGYGNATFFDWFRFRELDAFEARLRSHYEINGQTAFSLLQKARTFSIILVSDLPPEEVRTMGMTPARTLDEAMTAAASLL…
Gmet_3244	G. metallireducens	Group 11	HGR?	D	R	H	H	Y	F	K	H	V	I	Q	H	K	N	Q	T	Y	S	L	Q	MDLHYGDTSFTLTLPPERLLGVIRPEIGVPVDRPETIIAAALDRCAETIGTFRPGERVVIVTSDITRYTGSELYLPLLVERLVATGIRERDMEILVALGIHRKQTEHEHQKIAGPLHGRIRIVDHDCDDPGQLAFIGRTSNGIEVTVNRRVVEADRVILTGTIGFHYFAGFGGGRKSILPGVASRATCMASHFAVLNPGEGTGKNPLAVTGNLEGNPVHGAMVEACAMVEPDFILNTVLSPDKRIMAAFAGPWREAHEEGCRFYAERFAWPLREKADLVVVSCGGFPKDINVIQSHKAMEYGSQALKEGGVMVLLAQCRDGYGNATFFDWFRFRDLGAFETRLRSHYEINGQTAYSLLQKAQKFRVILVSELPPEEVRTMGMTPARSLDEAMAQAAEFL…
Gura_0647	G. uraniireducens	Group 11	HGR?	D	R	H	H	Y	F	K	H	V	I	Q	H	K	N	Q	T	Y	S	T	Q	MELRYGDISFPLDLPPDKLLAAIRAVIPSPSCSPAAIIRTALAGCDAVISGFRPGERVVIVTSDITRYTGSEIYLPLLVERLNAAGVRDQDMEIVVALGIHRRQTEHEHRKILGSLYGRIRVSDHDCDDPGKLVYLGKTSAGIEVEINRKVAEADRVILTGTIGFHYFAGFGGGRKAILPGSASRKSCMASHFAVLNPEAGSGKNPCAATGVLDGNPVHGAMIEGCAMVNPAFILNTVLAPDKRIIAAFAGDWREKHLDGCRYYAELFSYPIREKADLVVVSCGGFPKDINFIQAHKSMEYGSQALKEGGVLVLLAQCRDGYGNDTFFRWFRFKELSAFESALRNNYEINGQTAYSTLQKAQRFRVVLVSDLPPEEVETMGMIAAATLPEAMEKAAAML…
Geob_0833	Geobacter sp.	Group 11	HGR?	D	R	H	H	Y	F	K	H	V	I	Q	H	K	N	Q	T	Y	A	T	Q	MLLRYGETTFSLQIPPGRLLGELRTDNPASDPPFQLIDRAISDCEPYLSSFTKGEKVVIVTSDITRYTGSDLYLPLLVDRLNQAGISDRDIEIVVALGIHRHQSEQEHKKILGALHGRIRVTDHDCDNPGKLAYLGNTSTGIGVEINRSVAEADRVILTGTIGFHYFAGFGGGRKSILPGVASRRACMASHFTVLNPEPASGKNPFAATGVLDGNPVHQAMVEACAMVDPDFIFNTVLSPDKRIIAAFAGDWRKKHLEGCSYYADHFSCRISEKADLVIVSCGGFPKDINFIQAHKSMEYASHAVKDGGVMILLARCNDGYGHDTFHRWFRFKDLDSMENELREHYEINGQTAYATLQKAQRFRVILVSDLPPEEVAQMGMTPAGNLDEAMDKVATFLP…
NKOR_01295	C. nitrosopumilus	Group 12		D	I	L	D	G	L	T	A	L	G	K	F	S	E	Q	K	F	Q	I	L	MPEIWLNYGITDVVLDIRAENLEQKIDSDGKILDDSSINEKLSTIDFSKSIDLVVLHNSKSVQKIISSMFTLCEQKSKPFPRILTDKKILNQVKAGLPEGSSINEFDNMENPNSNLMFVGEMEFDGLFGYETISTRLIKKFGLESMLSAYAKRQGNLPVPGQYPESLQEAKKFSDNFEIQGIEIIANSQGIIDFSIDHPSETMSNTKTLESNSIKDVGQHKTMIISTGKDASNDNLGKSFSSLWNCSNAIKKDGLAILVAECKGGLGSDAIQQYIEDRLSLEQLRNPTKYISGMEDLLFLSEIQKNFQIGLVSILPEFYAKKLNMISLPGIKYSMDYILKTQGARQKVVVVSDGARLLLR
Nmar_0290	N. maritimus	Group 12		D	I	L	D	G	L	T	A	L	G	K	F	S	E	Q	K	F	Q	I	L	MPEIWLNYGITDVVLDIRAENLEQKIDSDGKILDDSAINEKLSTIDYSKPMELVVLHNSKSIQKIISSMFTLCEQKSKPFPKILTDKKILNQVKAGLPEGSSINEFDNMENTNSNLVFMGEMEFDGLFGYETVSTRLIKKFGLESMLSAYAKRQGNLPVPGQYPENLQEAKKFSDNFEIQGIEIVANSQGIVDFSIGHPSETMSNTKILESNSIKDVGQHKTMIISTGKDASNDNLGKSFSSLWNCSNAIKKDGLAILVAECKGGLGSDAIQQYIEDRLTLEQLKNPTKYVSGMEDLLFLSETQKNFQIGLVSILPEFYAKKLNMISLPGIKYSMDYILKTQGPRQKVAVVADGARLLLR
NSED_01400	C. nitrosopumilus	Group 12		D	I	L	N	G	L	T	A	L	G	H	L	S	E	Q	K	F	Q	I	L	MPEIWLNYGITDVVLDIKAENLEQKIDSEGKILDDTAINEKLNTLDLSKPMELVVLHNSKTILKIISSLFTLCEQKSKPFPKILTDKRILNLVKSGLPEGSSINEFDEVGIENSNLVFMGEMEFNGLFGYETISTRLIKKFGQESMLAAYAKRQGNFPTPGQYSESLTEAKKFTDNFEIQGIEIVANSEGIIDFSIGHPSETISSTKILESNSIKDIGEHKTMVISTGKDASNDDLGHSLSSLWNCSNAIKKDGLAILVAECKGGLGSDALQQYIEDRLTLEQLRNPTKYINGMEDLLFLSEIQKKFQIGLVSILPEFYAKKLNMISMQGIKYSMDYILKTQGSRQKVAVVTDGARLLLR
CENSYa_1687	C. symbiosum	Group 12		G	I	A	D	G	L	T	A	M	S	G	L	G	E	R	G	F	Q	M	L	MPEIWLSYGSADVVLDIRAENLETNITAGGGSMEGADIDERLGQLGPIEELAVLNDSPAVREVISRIFTACTARSGPPPRVLAAGGAAGGIGSALPEGAKAEAFDGLPGGSGRVFLAEMGLDGLFGYETVSTRLLRMSGPAGMLAAYSRRQGNLPAPGQVVPPMDEAKKHVDGLETRCIEVAAGPGGIYGMETGHPSKTASLSGAFESAAIRESARTKSMIISTGWGAAGGTLSGALGSLWSCMPAVAPGGLAVLLAESRQGTGSEAVQRHIEGRLGVDSLRNPPEYVSGMEDLLFLTESRGSFQMCLVSALPEFYAKALGMVPINGAGPALEYILNTQGPRQKVTVVSDGARVLLR
Ngar_c34640 (LarAH 12)	C. nitrososphaera	Group 12		E	V	E	D	P	L	T	A	L	A	G	L	N	E	R	Q	C	E	L	L	MTYTCKKRIYFNPYYTDWMPEIWLRYGTTDVVLDIKFENLANQISAGFQLLPEDQVRATVAGVPLTDNMLILALSGSKAAAKTITMLAEEARAKGFNFTVDVPQKMAGALRASLAGNEMISINRIDYQSSLQERMGKFQSTVVISSVAYDPLFGFAGAPTMLLRNLLLAGPIMAEAFKARKDNRPTPGVQGEPLKVAISAATGIPATSVELVASSEGIAGIHTGSINEAFEKAVSQLQSISAVETDPVKCAVISASSEAGTHSTLAGSLNSLWNSVHIVKEGGSAILLAENREGVGGGALQMFIEGRLKPEQLRESPYIDGLEHLLFIEELRQKCELGLVSTLPHYYARTKLGFSTYASMKDILDKLPEKHGKNFRALVLSDADIVLLKSKA
Sinac_5083	S. acidiphila	Group 13		D	E	A	D	D	V	R	R	A	E	E	A	D	D	S	A	R	S	L	S	MQVGVTFQDERLELDVPEDRLVGQWQGPAGVAPQDVERLVIEALENPRQYPPLRQAVVPGDHVVIALDAREPHASAVLRGVCETLRNAGVDPASMTVLSTLGPAPGIAPLELPEQVSLVVHDPADREQLAYLASTQSGRRVYLNKLVTDADFVLPIGRLGPDDVLGYRGPWRTLYPCLSDLETLQAFRGWASEAELNREQPSKALSEVTEASWLLGSQFHLGLVPGVIGPAEVVAGLDSAVREQGAEAIDRFWKFRVESRAELVVAGVGRPGVPSTLEELADGLSNAARLVERGGKIVILSRAEGGLGPAFQRLIAVDNPRVALKALRGHEADLDYSAARSLASALAWADVYLLSSLKSDDVEDLSMVPLERAEEARRLVSASRSCLFLSQAELTSVEV…
Plabr_0869	P. brasiliensis	Group 13		P	P	E	D	E	N	S	Y	L	H	A	A	R	A	S	A	H	A	L	S	MKYSLHAGVEQLECELADREVIWQQIGPRAHDNPAQAIDEALADPLDYPRVGQAVVPGDRVMMIVDPETPQWVGIVNAVGQQLTAAGVEAEAIQILINRSLSDSYLAGLKEQLKFELQDYSEVVSSPPAYLATTAEGERLYLPSDIVHADFVLTVGRFGFDENCGYRGTNSALYPAFASEEERDKLYGKSHRELTPEDNRGLRQRADEVGWLLGTQFSVQVIPSGSGELAEVFAGATESVFRNGVELVNEVWRSTITHRAETVIATVSGDEASNSWHAFARACRAAAELVDDDGRVILMAQPGPLPESLRELLAESLDDDKLQRRLNRVKTPAASALHALISLAMRAKVFLYSSLDDDVVETLFCIPLRDSADAIRAIEQGDSYAVLDGAQYAYIDVE
Plim_0317	P. limnophilus	Group 13		N	V	V	D	P	V	H	N	I	W	E	V	S	E	S	I	Q	M	L	T	MSSQSPSNTSPTMSFGASSSWLCSLDASSIVATQTGPAPLADLSQAVANACRMPCDFPALGEALIPDDRVVIVLNHRVPRREVIVKELWQILAERGIAPAQLTIIDAPVLSKPSTDPRSLLPTDIASEVQWQIHQPADPHGSGYLGSSLSGERIYLSRALLDADFIIPVSTVEADPVHGLCGAIHAIFPALTNLESLQRLNKASHDELHAEDERPIRQLAEEVAGMLGLQFSIELVPAAGGTGVAQVLAGQPDSVHRLGRQAIREHWVLNVDRRSETVVAAVTGQTGQPCTWEDVSRAAQNARRLVINGGRVVLLTDLSAELTEGWELVRDCTQPRDAIRRVKTVQPVDEISIDQMLRTADFATVYLLGGPEGDILEELFLHPLASLKEVDRLLEGTTD…
Afer_1430	A. ferrooxidans	Group 14		D	L	H	-	-	L	K	H	D	S	-	M	N	D	W	Y	H	L	Y	T	MAYRPGFVLEVDRATPPTLFWYGEGFRLERLPAGSRVVYPPDPLPAVRDARAAIRDALAHPIDAEPLEALLFPGMRLTIAFDDVSLPLPQMAAPDVRSLVIEEVLELAAAKGVEDIQLVAALALHRRMTESELRHALGRRVYDALAPRGMITQHDAEDKANMVVVGHTDEGELVELNRRAVESDLLVYVNINLVSMDGGHKSVATGLASYDSIRHHHNVTTMVHSRSFMDRHNSQLHSSNWRMGRLIARSGIRIFQIETTLNTNTFPSSFRFLNRREWEWDLRDRASYVAVAESLRRTPPHLAREIFHRVRSPYGLTGVAAGEVEAVHEQTIERVYRQQLVPVEGQADILTMGLPFVGPYNVNSIMNPILVYCLGLGYLFNMYRGRPLVRRGGVLIMAH…
YM304_22240	I. coccineum	Group 14		D	L	H	-	-	Q	K	H	T	S	-	M	N	D	W	Y	H	L	Y	T	MPRPGFVLDVDRSTPPALFWRGEGFSLERLPADRSRIIYPPEPLKGIDHLDQAIRDALLNPLDMDPLPALLTPGMKLTICFDDASLSLPKMQRPDNRQRIVEAVLDMAAEAGVDDVHIIAALGLHRRMHEYELRHVLGDRVVDSFLPRGFLYQHDAEDPENLAVIGHTDEGEILEINKRAAESDLVVYANVNQVAMDGGWKSLTTGLASYRCLSEHHNPASLQNTRSLMDRHHSALHKSIWRMGKLLRDSGPKIFQVETTINTDAFPKPFDFLAKREWEWTAKDRALFLASSKSLDRLPNRTKRKIFHGIEAPYRTTSVQAGFTETVHEKTLENVYKQHLVEVEGQTDILTMGIPFISPYNPESIMNPILVMCMGLGYLFNMYRGKPLVREGGVVIMTH…
Franean1_4168 (LarAH14)	Frankia sp.	Group 14		D	I	H	-	-	L	K	H	S	S	-	M	N	D	W	Y	H	L	Y	T	MRPGFVLEVDERTPPLLVHQGEGLTLERFPLGTRVVYPPESLPGVADVDAAIAAALEHPFNCEPLRVLLRPGMRLTIAFDDLSIPLPRMRRPDVRQRIIEQVLTLAAAAGVDDVQLIAANALHRRMTAAEIEHIVGERVFRSFWPDNLYNHDAEDRDNLLHIGVTDHGEDVEINRRAAESDLLVYVNVNLVAMDGGHKSVPIGLASYNSLRHHHNSHTMLRSRSFMDHTRSEMHSSAWRMGRLLADHLKIFHVETTLNNACFPDRYSFLTRREWEWSVKDQAMAYGMSRGLAAMPTRPRRKIFHDLLADYQVTGVFAGETEATHDQTIASVHRQQLVEVDGQSDVLVVGLPYVGPYNVNSVMNPILATCMGLGYFFNMYRGRPLVRHQGAMILYHPVTP…
FsymDg_2368	F. symbiont	Group 14		D	I	H	-	-	L	K	H	S	S	-	M	N	D	W	Y	H	L	Y	T	MLEVDERTPPLLVHQGEGFGLERFPLGTRVLYPPESLPALPDVDAAISRALAEPENSEPLRALLRPGMRLTIAFDDLSIPLPPMRRPDIRQRVIEQVLTLAAEAGVDDVVLIVANALHRRMTAAEIERAVGERVFRSFWPDNLYNHDAEDRDNLLHVGLTENGEDVEINRRAAESDLLVYVNVNLVAMDGGHKSVPIGLASYNSLRHHHNSHTMVHSRSFMDHTRSAMHSSAWRMGRLLADHLKIFTVETTVNNAAFPARYGFLTKREWEWSVRDQAMAFGLSRGLATMPTRPRRRIFQDLVADYGVTGVHAGETEAVHAKTLANVHRQQLVEVDGQSDVLVAGLPYLGPYNVNSVMNPILAMCLGLGYFFNMYRGRPLVRRGGAMILYHPVTPEFSQL…
FraEuI1c_3661	Frankia sp.	Group 14		D	I	H	-	-	L	K	H	T	A	-	M	N	D	W	Y	H	L	Y	T	MAVRPGFVLEVDERTPPLLVHQGEGLLLEQFPLGTRVVYPPESLPGLPDVDAAIADALEHPQNSEPLRELLFAGMKLTIAFDDLSIPLPRMRRPDIRQRVIEQVLTLAAEKGVDDVELIVATALHRRMTAAEIEYVVGERVFRSFWPDHLYNHDAEDKDNLTHVGLTDHGEDVEVNRRAAESDLLVYVNVNLVAMDGGHKSAAIGLASYNSLRHHHNSHTMLHSTSFMDHTRSAMHSSAWRMGRLLNEHVKVFNIESTLNNQAFPEKYGFLTKREWEWTRKDQAMAYGTTTALPKLPSRQRHKFFQGIVADYQVTGVHAGETEAVHDRTLETVHRQQLVEVEGQSDVLVFGLPYLGPYNSDAVMNPILATCMGLGYFFNMYRGKPLVRHKGALILYHPV…
Kfla_3040	K. flavida	Group 14		D	L	H	-	-	L	K	H	S	S	-	M	N	D	W	Y	H	L	Y	T	MARPGFVLEVDDRTPPLLVHNGEGFLLERFPLGTRVVYPPEALPPVRDVEEAIQNALLHPIESEPLPELLRPGMRLTIAFDDISLPLPPMKKPDIRQRVIEAVLTMAADAGVDDVELISANALHRRLTPNELREIVGERVFRSFFPDGKLYNFDAEDTENLTHLGQTEHGEDVEISRRAAESDLLVYVNVNLVAMDGGHKSTSIGLASYKSLKHHHNSHTMIHSRSFMDHKASKMHHSAWRMGAVLTEHVKVFQIETTLNNDIFGGPLEFLQKREWEWSIKDQASMLATKRGLDLAPAKLRHKIFTDVRSNYGLTGIHAGKIEPVHEKTIDNVHRQHLVEVQGQSDVAIMGVPFVGPYNVNSVMNPILAACMGLGYYFNSYRGNPVVRKDGAVILYHPV…
Noca_2000	Nocardioides sp.	Group 14		D	L	H	-	-	L	K	H	S	S	-	M	N	D	W	F	H	L	Y	T	MSRPGFVLEVDDRTPPLVVHEGLGFRLESFPLGTRVVYPPESIPAVPDVEEAIREALLHPHDSEPLPALLRPGMRLTIAFDDLSLPLPTMRAPDIRGRIIEQVLTMAAEAGVDDVQLIAANALHRRMTAAELQHIVGERVFRSFYPQGQLYNFDAEDRDNLAHLGTTDKGEDVEISRRAAESDLLVYVNVNLVAMDGGHKSVGIGLASYRSLRHHHNAKTMVHSRSFMDHKHSAMHHSAWRMGRLIKEHVKVFQIETTLNNDVFPKPFDFLQKREWEWSVKDQATMLGVRRGLSVAPQRMRHKMFHDLRSVYGLTGVNAGEVEAVHERTLQKVHQQHLVEVQGQSDVLVMGVPYLGPYNVSSSMNPILATCMGLGYYFNSYRGQPVVRKGGAVILYHPL…
Rxyl_2107	R. xylanophilus	Group 14		D	L	H	-	-	Y	K	H	G	S	-	M	N	D	W	Y	T	L	Y	H	MSRPSQTVYLERTSPPMMFNAGDGFHYEKLPEGTRVIYAPGPVEPLPDENVAIERALLEPLDMEPLHELLFPGMKLTIAFDDLSLPLPPMQRPDIRQLVIEKVLEKAYARGVEDIHLIAALGLHRRMTEAELEHCLGKKIMRSFYPDRLYNYDAEDPEGNVKLGETERGEDVTVSRRVAESDLLVYVNINYIPMDGGHKSVHTGLSPYSSIRHHHTPDTLEHTRSLMDPPNSALHASVERMGRVFEEHVRVFHIETTLNNAAFPPVFDFMEKPEHEWGPLTKANFLVNHAATRRLPNAIPHRIFHSIKAPHRMTSIQAGATAPVHEKTLENCHRQQLVEVEGQSDVLLLGVPYLGPYNVNSIMNPLLVYNMLLGYLFNLYRGRPLVREGGVLIGTHPMT…
A2cp1_1327	A. dehalogenans	Group 15		D	L	H	-	-	F	K	H	G	S	-	L	N	N	T	Y	H	L	Y	T	MREPRSLSRFYEATEQIVTIDRDSPPRVLFSGEDLLVEDLPVGTRVIYPKPPVEGLPNVKAAIRSAINRPEGCEPLHAMLRPGMKVTIALDDISLPLPPMRTPDVRQQVLEVILPLLAESGVDDVHLVVAVALHRHMTEAEMKRMVGAEIFDAFYPDRYYNHDAEDPDGLVTLGTTEHGEKVIINRRAAESDLLIYVNVNFVPMDGGHKSVGTGLTNYEGVKAHHTPHHIRKSHSYMDPERSEMHRSVDRIGRYIDRSLKVFHVETTVNNRMFDGPLDFLMKREEAYGETDRLKLAAMRAALKGLPAAAKRKIFQAVPAAYDVIAVAAGVTEPTHAKILKASWAQYAVDVDYQADVLVYGIPFVSPYNVNSILNPLLVQVMACGYFFNFYRGKPLLKPG…
AnaeK_1225	Anaeromyxobacter sp.	Group 15		D	L	H	-	-	F	K	H	G	S	-	L	N	N	T	Y	H	L	Y	T	MREPRSLSRFYEATEQIVTIDRDSPPRVLFSGEDLLVEDLPVGTRVIYPKPPVEGLPNVKAAIRSAINRPEGCEPLHAMLRPGMKVTIALDDISLPLPPMRTPDVRQQVLEVILPLLAESGVDDVHLVVAVALHRHMTEAEMKRMVGAEIFDAFYPDRYYNHDAEDPDGLVTLGTTEHGEKVIINRRAAESDLLIYVNVNFVPMDGGHKSVGTGLTNYEGVKAHHTPHHIRKSHSYMDPERSEMHRSVDRIGRYIDRSLKVFHVETTVNNRMFDGPLDFLMKREEAYGETDRLKLAAMRAALKGLPAAAKRKIFQAVPAAYDIIAVAAGVTEPTHAKILKASWAQYAVDVDYQADVLVYGIPFVSPYNVNSILNPLLVQVMACGYFFNFYRGKPLLKPG…
Adeh_1166	A. dehalogenans	Group 15		D	L	H	-	-	F	K	H	G	S	-	L	N	N	T	Y	H	L	Y	T	MREPRSLSRFYEATEQIVTIDRDSPPRVLFSGEDLLVEDLPVGTRVIYPKPPVEGLPNVKAAIRSAINRPEGCEPLHAMLRPGMKVTIALDDISLPLPPMRTPDVRQQVLEVILPLLAESGVDDVHLVVAVALHRHMTEAEMKRMVGAEIFDAFYPDRYYNHDAEDPDGLVTLGTTEHGEKVIINRRAAESDLLIYVNVNFVPMDGGHKSVGTGLTNYEGVKAHHTPHHIRKSHSYMDPERSEMHRSVDRIGRYIDRSLKVFHIETTVNNRMFDGPMDFLMKREEAFGETDRLKLAALRAALKGLPAAAKRKIFQAVPAAYDIIAVAAGVTEPTHAKILKASWAQYAVDVDYQADVLVYGIPFVSPYNVNSILNPLLVQVMACGYFFNFYRGKPLLKPG…
Anae109_1213	Anaeromyxobacter sp.	Group 15		D	L	H	-	-	L	K	H	T	S	-	L	N	N	T	Y	H	M	Y	T	MRDPKSLARFYETTEQIVTIDADSPPRVLFSGEDLLLEDLPVGTRVIYPKPPLEGLPNVKAAIRSAINRPEGCDPLHALLKPGMRVTVAIDDISLPLPPMRTPDVRQQVLEVILPLLEESGVDDVHLVIAIALHRRMTEDEMRRMVGDRIFDAYYPDRYYNHDAEDPEGCVVLGTTAHGEKVIVNRRAAESDLLIYVNLNLVPMDGGHKSVSTGLTNYEGVKAHHTPHHIRKSHSYMDPERSEMHRSVDRIGRYVDANLNVFHIETTINNRMFDGPLEFLMKREEDYTELDRLKLAGMRAALKRLPPVAKRKLFQAVPAPYDVIAVHAGRTEPTHAKILEKSWAQYAVDVDFQADVLIYGIPYVSPYNVNSILNPLLVQVMACGYFFNFYRGKPLVKKG…
COCOR_01539	C. coralloides	Group 15		D	V	H	-	-	F	K	H	T	S	-	L	N	N	S	Y	H	L	Y	K	MRPLKTLQKLYDEESQVVITEKGSPPRALFYGEGFLQEDLPVGTRVIFPRPPLEGVPNVKAAIRWAINHPEGMDPLHALLKPGMRLTCVIDDISVPLPPMVTPDVRQSILEVVLELCADSGVDDVHLVIANALHRRMTEGEMKRMVGEKIFDAYYPDRYYNHDAEDPDGITELERTSHNEVVAVNRRVAESDLIVYVNINFVPMNGGHKSMGTGVTNYASLRHHHNPKTIRESDSYMEPKASALYTKNSRIGTVIDKSLKVFHIETTLNNRMFGAPTDFLAKKEEDYTEADRLKFQALRFTLSKLPRAAARKVLNAIPAPYDVTGVFAGATEPTHAKTLEQSWKQYVVPVEGQSDIVIFPIPFVSPYSVNSILNPLLVQVMGLGYFYNLNRGVPLVKKG…
STAUR_2303	S. aurantiaca	Group 15		D	V	H	-	-	F	K	H	T	S	-	L	N	N	S	Y	H	L	Y	K	MRPIKTLQKLYDEESQVVITEKGSPPRALFSGENFLLEDLPVGTRVIFPRPPMEGVPNVKAAIRWAINHPEGMDPLHALLRPGMKLTCVIDDISVPLPPMVTPDVRQSILEVVLELAADSGVDDVHLLIANALHRRMTEGEMRRMVGTKIFDAYYPDRYYNHDAEDPDGIVELERTAHNEVVAVNRRVAESDLIVYVNVNFVPMNGGHKSMGTGVTNYASLRAHHNPKTIRDSDSYMEPKASALYKSNSRIGTVIDKHLKVFHIETTLNNRMFGGPTDFLAKKEEDYTEADRLKFQALRFTLGKIPRAAARKVLNAIPAPYDVTGVFAGATEPVHVKTLEMSWKQYSVPVQGQSDIVIFPIPFISPYSVNSILNPLLVQVMGLGYFFNLNRGIPLVKKG…
LILAB_01135	M. fulvus	Group 15		D	V	H	-	-	F	K	H	T	S	-	L	N	N	S	Y	H	L	Y	K	MRPFKTLQKLYDEESQVVITEKGSPPRVLFHGENFLQEDLPVGTRVIFPRPPLAGVPNVKAAIRYAINHPEGMEPLHALLKPGMRLTCVIDDISVPLPPMVTPDVRQTILEIVLELAADSGVDDVHLVIANALHRRMTEGEMKRMVGEKIFDAYYPDRYYNHDAEDPDGMVALERTSHGEEVSVNRRVAESDLIVYVNVNFVPMNGGHKSMGTGVSNYASLRHHHNPKTIRASDSYMEPKTSALYKSNERIGRNIDKHLKVFHIETALNNRMFGGPTDFLAKKEEDYTEGDRLKFQAMRFALSKLPRAAARKVLNSVPAPYDVTGVYAGATEPTHAKTLETSYKQYVVPVEGQSDIVIFPIPFISPYSVNSILNPLLVQVMGLGYFYNLNRGVPLVKKG…
MXAN_1529	M. xanthus	Group 15		D	V	H	-	-	F	K	H	T	S	-	L	N	N	S	Y	H	L	Y	K	MRPFKTLQKLYDEESQVVITEKGSPPRVLFHGENFLQEDLPVGTRVIFPRPPLAGVPNVKAAIRYAINNPEGMEPLHALLKPGMRLTCVIDDISVPLPPMVTPDVRQTILEIVLELAADSGVDDVHLIIANALHRRMTEGEMKRMVGEKIFDAYYPDRYYNHDAEDPDGMVALERTSHGEEVSVNRRVAESDLIVYVNVNFVPMNGGHKSMGTGVSNYASLRHHHNPKTIRASDSYMEPKTSALYKSNERIGRNIDKHLKVFHIETALNNRMFGGPTDFLAKKEEDYTEADRLKFQAMRFALSKLPRAAARKVLNSVPAPYDVTGVYAGATEPTHAKTLETSYKQYVVPVEGQSDIVIFPIPFISPYSVNSILNPLLVQVMGLGYFYNLNRGVPLVKKG…
MYSTI_01656	M. stipitatus	Group 15		D	V	H	-	-	F	K	H	T	S	-	L	N	N	S	Y	H	L	Y	K	MRPFKTLQKLYDEESQVVITEKGSPPRALFYGEGFLQEDLPVGTRVIFPRPPMAGVPNVKAAIRWAINHPEGMDPLHALLKPGMRLTCVIDDISVPLPPMVTPDVRQSILEVVLELAADSGVDDVHLVIANALHRRMTEGEMKRMVGQKIYDAYYPDRYYNHDAEDPDGIVALERTGHGEEVSVNRRVAESDLIVYVNVNFVPMNGGHKSMGTGVSNYKSLRHHHNPKTIRESESYMEPKSSALYRSNERIGRNIDKHLKVFHIETTLNNRMFSAPTDFLAKKEEDYTEADRLKFQAMRYTLSKLPRAAARKVLNAIPAPYDVTGVYAGATEPTHAKTLETSWKQYVVPVEGQSDIVIFPIPFISPYSVNSILNPLLVQVMGLGYFFNLNRGVPLVKKG…
Hoch_3629	H. ochraceum	Group 15		D	L	H	-	-	L	K	H	T	S	K	L	N	N	S	Y	E	M	Y	R	MPAIRPRTRPRGREEIVTIDTESAPRILFYGENFLLEDLPVGTRVIYPKRPLAGVPNPTAAIRYALNHPENSDPLHAMLEPGMKVTIAMDDISLPLPIMKRPDVRETVLNIVCEMLADHGVDDVHIIIATSLHRRMHDHEIRRAVGEKVWKAYWPDRLYNHDACDPDGMVVLGKTRHGELVEMNRRAAESDLVIYVNINLVPMDGGHKSVGVGLCGYESLKAHHTPKAIVDSNSFMDPSNSALSHSVDRIGRICQENVKVFHIETVLNNRTFGGQLEFLMKNEDDFTESDRLKFQGLKWSLDRMPFAMRRELFMRTASPYELIACYAGATEPVHEKTLEKSYEQYAVEVQGQADILITGIPYVSPYNVNSKALNPLLVQVMALGYYYHMYRNKPLLRDG…
sce8293	S. cellulosum	Group 15		D	L	H	-	-	L	K	H	S	S	-	L	N	N	A	Y	E	M	Y	F	MSHPCVVTLDSRSAPRVLFSGDQLVEVDLPTGTRVLYAKPPIEPLKDVDAAIRYAINHPYNSEPLYAKLRPGMKVTIAVDDISLPLPQMKRPDIRERVLTIVLDLLADYGVDDVEIIIATSVHRRMKDWEVRHIVGDRIFNAYWPKRLYNHDAENVANMKYVGTTDVGEEVELNKRAVDSDLVIYVNLNLVPMDGGHKSVAVGLCGYRSLRAHHNPRVMRDCYSYMDPKSSALHTSVERMGRLANKKLNVFTIETTINNRMFDRPLEFLAKNEDDLSAGEKSALRALRFTLSKVPQPARQAIFQRVPSPFGVTGVFAGETEAVHEHTLKRSFDQYLVPVSGQADILITGIPYISPYNVNSFLNPLLVQVMANGYLFNLYRGAPMLKKGGTMIILHPCTD…
SCE1572_48395	S. cellulosum	Group 15		D	L	H	-	-	L	K	H	S	S	-	L	N	N	A	Y	E	M	Y	F	MSHPCVVTLDSRSAPRVLFSGDQLVEVDLPTGTRVLYAKPPLEPLKDVDAAIRYAINHPHNSEPLYAKLRPGMKVTIAVDDISLPLPPMKRPDIRERVLTIVLDLLSDYGVDDVEIIIATSVHRRMKDWEVRHIVGDRIFNAYWPKKLYNHDAENLANMKYLGTTDAGEEVELNKRAVDSDLVIYVNLNLVPMDGGHKSVSVGLCGYRSLRAHHNPRVMRDCYSYMDPKSSALHTSVERMGRLANKKLNVFTIETTINNRMFDRPLEFLARNEDDLSAGEKSALRALRFTLSKVPQPARQAIFQRVPSPYGVTGVFAGETEAVHEHTLKRSFDQYLVPVTGQADILITGIPYISPYNVNSFLNPLLVQVMANGYLFNLYRGAPMLKKGGTMIILHPCTD…
FRAAL3757	F. alni	Group 16		D	T	H	-	-	Q	G	H	S	A	-	A	D	D	W	Y	S	L	Y	T	MERIATVRPGFVLEVDERTPPLLVHSGAGVLLERFPLGTRVVYPPQPRPGVGDVDAAIGAALAEPVGSAPLSALLRPGMRLAISVDDLRTPQPRVRGVDVRGRILEQVLTVAAAAGVDEVTLVVANGLHRRLGAAEVAGIVGERVFRSFWPTQLACHDAEDAANLVEVGRSDAGEPVEVARAVAEADLLVAVGIVQGPGQGGLGALVEGLSSYASLRAVHAVAAVTQAAAAGAGGGGTVDGAVVQGAAAQRVGAVLGAAVPVFAVTATVNAALGPAPFLTRREWEWSPADSALAFGVGRGLELLGGRGRARVLRDLAADYAITSVTAGAPQAVAVAAWEALDAQQRVDVDGQSDVVVVGLPPFGAYQGGAPADPVLAAHGALGDVFARHRGRPVVRENG…
Francci3_2278	Frankia sp.	Group 16		D	T	N	-	-	Q	G	H	S	A	-	V	N	D	W	Y	S	L	Y	T	MLVRPGFVLEVDERTPPLLVHQGEGVLLEQFPLGTRVVYPPESLPGVGDVDAAIAAALAAPVGSEPLAALLRPGMRLTISFDDLSTPLPRMRRPDVRGRIIEAVLTAAAAAGVDDVALVVANGLNRRLSAGEVERIVGERVFRSFWPGQLRSHDAEDPDNLTVVGVTDADEQVEVSRRVAAADLLVHVGVVQSPAAVGAGGLVTGLSSYATLRHVHSVAAAVRRVGLPGDGAGGVGDGGVGAPPGPAARMGRLLCEAVRVFAVAVTVNAATAPVHYPFLTRREWEWSLADQAMAVGLGRGLELVGSRARRRLLRDFAADYAVTSVSAGDPTAVAAVAAAAVDAQQRVTVDGQSDVVVVGLGPFGPFDAGAVVNPVLAAHGALGEVFGRYRGRPVVRENG…
MLP_28440	M. phosphovorus	Group 16		D	T	N	-	-	N	A	G	S	S	-	I	N	D	W	Y	H	L	Y	T	MARPGFVLDVDERTPPVLVASGDTFRLERLPLGARVIYPADSLPAVPVAEAIAAALDNPVGSEPLSARLRPGMRLTITFGDNTTPVPAMTAPDLRAKIIEAVLSRAAAAGVDDVALIAAIGLNRRQSVAELRQLVGERVLRSFLADGLLTNHDAEDTEALAEIGTVGELSVALNQRVVDSDLVVHVRLVNSRGGNGAAGVLTGLGAASTLAGLGAADAAPGLTAQAAELVAAKIPVFSVEAVLDADVFPEPLSFLAKREWEWSVKDQARWFALRRGTAAVTSAKLRRRILGRLAAPWHPIGIQGGDPAAVGAASSAAALAQQQVSVPGQADVAIIGVPSLSPYSVDSPINPVVAAWSGLAATLGSHTGTPVVRDGGAVILFHPLGSDFSPLYHPSYVDF…
HMPREF9154_1657	P. propionicum	Group 16		N	P	G	-	-	H	M	G	R	P	-	G	S	D	W	Y	K	L	Y	D	MTRPGFVLKVDERTPPLLTLAGSNVSLQRFPTGTGVVYPPQPVPSSDPVALVEGALANPVNSTPLVGLLRPGMKLTVVVGNVDPVQPGMRFDIRRSIVERVLEHAAKARVDDVAIVVAGGLGPRWGGQDIVEALGDRVATSFLPEGRITSHDVTSEDLVTVATVTGEPVKVEARIAESDLVVLVDVCHGPGERMLLAAGATDVATINRVGGFGGSESECRRVATAIHRAIPVFSIIAVLGQPYLGRHLSFLNHCEWEWRLPEQVAYATARQFTALLPRQGTQKLYAAPSADYELCDVIGGDPAQVTTRAAEVWRAANAVAAPRTGILLTSVWGGGLDPGDPVGSPVNASHQALRNAGTSLLRDGGILIAFHPLSRVFPNRTLAPAADFFTKVLPVTREP…
CC1_13270	C. catus	Group 17		D	K	H	N	P	Y	K	H	I	M	-	T	N	N	E	Y	R	K	Y	F	MKLDFEYGLGTMQAELPDNTDVFISGETVKDPACIPEDQLEAAYLESLAHPIGMPTLTELAHKGTTVTIIVPDRVKGGEQPTSHRKLSIKYILKELYAAGVEKKDILFIISNGLHPRSKASDAKAIFGDELFNEFWHSGQIISHDSEDQEHMIYLGTTKRGDPVYMNKYVYDSDLPILIGHVQGNPYGGYSGGYKHSATGITNWRCIASHHVPSVMHRDDFTPVNGGSLMRHKFDEISMHMEEKMGHPFFCCDAVLDTYSRQIAIYSGYAKEMMPISWKLADKRTYVHWAEKKYDVLVFGMPQKFHYGDGMGTNPIMMMQALSAQVLRFKRIMSDNCVIICSSACNGYFHDELWPYLREQYELFQHDHMNTLPDIDRYGEYFATNEEYIRKYRFCNAFH…
Dhaf_2636	D. hafniense	Group 17		D	K	H	N	P	Y	K	H	I	M	-	T	N	N	E	F	D	K	Y	F	MEIAFEYGQGLMAANLPDHTDVFIPGETVPDPQYLKNTEEETRKSILNPIGVPPISKQVQKGSKVAIVFPDRVKGGVQATSHRKIAIPIIIAELLQAGVEKQDIKLICSNGLHRKNTREEIKSLLGERVFHEFWWSNQIVNHDSEDWSKLVDLGHDEMGNPVIMNREVFESDLAVLIGHVLGNPYGGYSGGYKHCATGITHWKSIASHHVPHVMHRPDFTTVNSQSLMRRKFDSIGRYMEKCMGKKFFTCDAVLDTEQRQIAVFAGSAAEIQPLSWEIADKRTYVPWAEKNYDVLVFGMPQAFHYGNGMGTNPILMMQAISAQIIRHKRVLKDNCVVICSSLCNGYFHDEEFPSYRALYDLFQKDYHHTLPDLEKYGEYFANNQEFIDKYRFNYGYHPY…
DSY1506	D. hafniense	Group 17		D	K	H	N	P	Y	K	H	I	M	-	T	N	N	E	F	D	K	Y	F	MEIAFEYGQGLMAANLPDHTDVFIPGETVPDPQYLKNIEEETRKSILNPIGVPPISKQVQKGSKVAIVFPDRVKGGVQATSHRKIAIPIIIAELLQAGVEKQDIKLICSNGLHRKNTREEIKSLLGERVFHEFWWSNQIVNHDSEDWSKLVDLGHDEMGNPVIMNREVFESDLAVLIGHVLGNPYGGYSGGYKHCATGITHWKSIASHHVPHVMHRPDFTTVNSQSLMRRKFDSIGRYMEKCMGKKFFTCDAVLDTEQRQIAVFTGSAAEIQPLSWEIADKRTYVPWAEKNYDVLVFGMPQAFHYGNGMGTNPILMMQAISAQIIRHKRVLKDNCVVICSSICNGYFHDEEFPSYRALYDLFQKDYHHTLPDLEKYGEYFANNQEFIDKYRFNYGYHPY…
SpiBuddy_0573	Spirochaeta sp.	Group 17		D	K	H	N	P	Y	K	H	I	M	-	T	N	R	E	Y	D	A	Y	Y	MKLSFEYGQGLMDATLPDTTDVFIPGETVKDPPVLSNIEAATRQAIEHPMGMKRLREQVNADSKVVIIFPDRVKGGFQADSHRKVSIPILIEECTKAGVSDHNIKLICSNGLHRKNTKEEIRSILGDEIFNRFWDLGQIANHDSEDWDNLVDLGYEDAYNARVIMNKDVFDADVAILVGHALGNPYGGYSGGYKHCATGITHWKCIGAHHNPSVMHRSDFVPVSTNSLMRSKFDAIGKHMERMMGKDFFVCDAVLDTYQRQIAVFAGKADLVQQASWKVADKRTYVHWAKKKYDIMVFGMPQSFHYGNGMGTNPILMLQAISAQIIRHKRILSDNPVIICSSACNGYFHDEEFPSYRETYELFQKNYANTLPEIERFGEAMSMRKEYIDAYRYGYGYHP…
Theba_2686	M. prima	Group 17		D	R	H	H	R	F	K	H	F	W	Q	G	K	A	V	A	Y	A	V	K	MEFSLDYREGRRVKLEVPAGQVILPAISAEPAEAGSSLTESISMPIGTAPLTSLAESAKSIVFIVEDHTRHSPVLETLDLLRKLFESRGISWDKVSLLIATGTHRQMKPEELQEKFGVFSSDTRIVQHKAEETAKMKDFGEFLEVPIQVNEAIEADLTVGIGSIVPHRFSGWSGGAKIVLPGVASYESVFKSHRMAILKSKADVGVFENEFRELIDETGSRVGLDFIINFYYDINGSTAGTVAGNHVLALRKGVELARKQLLRQYRERTDVTVISSFPSVTDFWQCGKALYTSDLITKDGGDIVMVSSLDEGFGDHPLFASLLKLEENEILEKLDMITTEDPLAYVAAYAVRKVLQKKKVHIVSDTKFAEEFDELGLRVNPDIQSVVDRLICPGKSVSV…
ACP_2683	A. capsulatum	Group 18	G2E3	D	R	H	H	E	V	K	H	V	W	L	N	K	S	A	A	L	I	H	S	MSLYCAIGSTDTELSHEQLQSLLTESLARLGDRKRVLAVPPDQTRSHSHAGELTRFAWQHYGERMQAILPALGTHAAMQPEQITRMFGDVPHDLFRIHNWRTDIVTLGEVPAEFIREQSEGHLDYAWPAQVNKLIAEGNFDLILSIGQVVPHEVIGMANYNKNILVGTGGREGINRSHYLGAVYGMERIMGRADNPVRRVLNYASDRFLHPLPIVYVLTVVGRTEDGRLAVRGLYIGDDVECFERAAELSLKVNFEILDQPIQKAVVYLDPHEFHSTWLGNKAVYRTRMALADNAELIVLAPGVREFGEDKGIDALIRKYGYRGTPATLDAVRKHPDLANDLSAAAHLIHGSSEGRFKITWAPGHLTREEVEGVGFSYGDLAALSQRYDRNKLQHGYNH…
Acid345_4308	C. Koribacter	Group 18	G2E3	D	R	H	H	E	V	K	H	V	W	L	N	K	G	A	A	L	I	H	S	MSLLCAVGGPNSDLSSQLRELLSEALAKLGARKRVLAVPPDHSRIHSQAGPLTRYAWEHYGDALKCVLPALGTHTPMNPEQLQWMFGDVPLELFAVHNWRTHVETIGEVPAEFIYQQSEGRLNYPWPAQVNRRILQGDFDLVLSIGQVVPHEVIGMANYNKNILVGTGGPESINRSHYLGAVYGMERIMGRAENPVRAVLNYATDKFLRHLPIVYVLTVIEATGAGTAVRGLFIGDDAECFHRAAELSRQVNITMMDAPIQKAVVYLDPREFHSTWLGNKAIYRTRMALADGAELIILAPGVRAFGEDARIDALIRKYGYRGTPATLDAVKDNDDLATGLGAAAHLIHGSSEGRFAVRWCPGGLSASEIHGVGYEYGDLGAMLKRYDPERLCAGYNQVE…
AciX9_2072	G. tundricola	Group 18	G2E3	D	R	H	H	E	V	K	H	V	W	L	N	K	S	A	A	L	I	H	S	MSLFFSVGSPETELSEAEIRDGLFSALGMLGERKRVLAVPPDFTRMHSKSGMLTEMASAYYGDRLVDVLPALGTHKPMTDAEISTMFGATPRELFRVHDWRNDIVTLGEVPGEFMADVSEGKLDYTWPAQVNKLLRDGGHDLILSIGQVVPHEVVGFANGSKNIFVGTGGVMGIHRSHFLGAVYGMERMMGRADTPVRRVLNYASAHFTNELPQIVYVQTVVNKNAAGKLVMRGLYISDDDQAFELAAALSLKCNFLMMDREIKKAVVFLDPQEFRSTWLGNKSVYRTRMALADDAELIVLAPGVHEFGEDAAIDTLIRRYGYCGTPATLDAVKEDAELAANLSAAAHLIHGSSEWRFTIRYCPGHLTQEEIEGVHFAYGDLATYTAKYDPEKLVDGWN…
MROS_2332	M. roseus	Group 18	G2E3	D	R	H	H	E	V	K	H	V	W	L	N	K	S	A	A	L	I	H	S	MIYCAVGSKDSEISLNRAKEYLYESLDKIGSRKKVLAIPPDFTRYHSKAGELTNLIYEYYGDKLKDILPALGTHAPMSESEIKTMFGEIPLKLFRVHRWREDLATLGIVPEEYVYEVSEGKVKYSWPAQVNKLLVEGKHDLILSVGQVVPHEVIGMANYNKNIFVGTGGKEGINKSHFLGAAYGMEKIMGRADNPVRKVLNYASDNFAKDLPIVYILTVVGKNENNELVLKGLFIGDDYECFKMAAELSLQVNFEMLDAPLEKVVVYLDPHEFKSTWLGNKSIYRTRMAIADRGELIVLAPGLKEFGEDKEIDRLIRKYGYRTTPEILKFVDENSELKENLSAAAHLIHGSSENRFTVRYCPGNLSREEIESVNFEYGDLNEMLKKYNPEKLTDGFNTM…
BFO_3309	T. forsythia	Group 18	G2E3	D	R	H	H	E	V	K	H	V	W	V	N	K	G	A	A	L	I	H	T	MIYYEQGAPDKAFGHDELRKAVFSILDRLGERRKVLAIPPDFTRFHSRAGELTRYIYEYYGEHLTDILPAIGTHFPMTDGEIEKMFPGIPRSLFRVHDWRNGVVHVGTVPADYVGEVSGGVAHYPMPMQVNRMLLEGGYDLILSIGQVVPHEVIGMANYNKNLFVGIGGSEGIHKSHFIGAAYGMERIMGRTHTPVRRVLNYASEHFIRHLPVVYLQTVISAGNDGLQMRGLFAGNDAECFEKAAALSLQTNFTMLDREIHKAVVYLDPEEFRSTWVGNKSIYRTRMAMADGGELIILAPGVRQFGEDADNDTLIRRYGYVATPQVLRHVEENEELRQALGVAAHLIHGTSEGRFRITYCPGHLTRREIESVGFGYADLDAMMRKYHPHTLREGWNTVD…
PITG_09435	P. infestans	Group 18	G2E3	D	R	-	H	E	V	K	H	L	W	L	N	K	S	A	A	L	I	H	S	MDLQLVDDDLVLEAALSLLDQPDGEGGGLTQQPQRKKKRSTRGYNPNRARESQYKKLLALREHVPQLEKCLETLQSKISTPKQGTDMMELYKKLAMHERKSRENADEENRRLRELVRENNEVTNRNVQQLLQTRQENLEISSHSTAQRPEPWPWPLRRIYAVPIKPCDGSVFQEMAESIDAVHRHVLQVYSPDLNYTTPFSTSGEVHCQAIADKILPYDVESVGDAAWQFFAHSFRRPTTRFYYRTDSHETPGLVSDDTVVEVFGEEHRFGQTLLDIRVKQIVRRYVAAGRVVIAWRAFLSPQKFKTEALSGIVYDEKGALVIEPLISRNQSDVKYVLELVQELTGHTSVFDPPKFSTALPSFFSFDMTLLFAEGSKTAELSDERLREIVRETLQKLET…
STHERM_c04160	S. thermophila	Group 18	G2E3	D	R	H	H	E	V	K	H	V	W	L	N	K	G	A	A	L	I	H	S	MILFEAGGPTARLSLDDLREGLYTALERWGRVKRALIVPPDITRLHSRAGELSCMAYRYLGSACKGVLPALGTHAPMTPEEKALMYPDIPAELFIDHNWRTDIRTLGEVPADYVEEVSEGKVRFPWPAQVNYHLLEGHDLILSIGQVVPHEVIGLANYTKNIFVGTGGAEGINKSHYLGAVYGMERIMGRIHTPVRKVLGYAASRFCRDLPILYVLTVLSPDEEGSLVVRGLFIGDDDACFEKAARLSQQVNLTYLDEPLEKVVVYLDPQEYRSTWLGNKAIYRTRMAIADGGELVIIAPGVKEFGEDPTIDRLVRRHGYRGTDYVLEAVQRDPELQGNLGAAAHLIHGSSEGRFGITYAAGGLSREEVEGAGFSYMEVEEALRRYLPEDMRTGWKDRH…
Spith_0380	S. thermophila	Group 18	G2E3	D	R	H	H	E	V	K	H	V	W	L	N	K	G	A	A	L	I	H	S	MIHFEAGGPTARLSLEDLKEGLYTALERWGRVRRALIVPPDITRLHSKAGELTCMAYRYLGKACKGVLPALGTHAPMTSEEKALMYPDIPPELFIDHNWRTDIRTLGEVPADYVEEVSEGKVRFPWPAQVNHHLLEGHDLILSIGQVVPHEVIGLANYTKNIFVGTGGAEGINKSHYLGAVYGMERIMGRIHTPVRKVLGYAASRFCRDLPILYVLTVLSPDEEGSLVVRGLFIGDDDACFEKAARLSQQVNLTYLDESLEKVVVYLDPQEYRSTWLGNKAIYRTRMAIADGGELVIIAPGVKEFGEDPTIDRLVRRHGYRGTDYVLEAVQRDPELQGNLGAAAHLIHGSSEGRFGITYAAGGLSREEVEGAGFSYMEVEEALRRYLPEDLRTGWKERH…
Spirs_3596	S. smaragdinae	Group 18	G2E3	D	R	H	H	E	V	K	H	V	W	L	N	K	A	A	A	L	I	H	S	MIHAELINRSGIAPDHMKEEFFRALGRFSDRRRILLLPPDITRMHGLAGLLTCWAVEFFGPAVTAIMPALGTHAPMTDREINLMFPGVDHHLFLVHDWRRDVVSLGTVPSEVITELSEGRLSWSWKAEVNRRIASGEHDLILSLGQVVPHEVIGMANYNKNIFIGTGGSEGINKSHYLGAVYGMERIMGRIDSPVRSLLDYAQEHFAGDIPLEYALTVIARTEEGNKPVGLFLGDDRRCFEAAGRLSAELNICRLERAPERIVVYLDPAEYRSTWLGNKSIYRSRMAIADGGELIVLAPGVDRFGEDSEIDRLIRCYGYAGTDRILEAVAAGGELASNLAAAAHLIHGSSEGRFSIRYCPGALSREEVEKVGYRYDDFDMMMRRYRPDTLRDGWNEGSE…
Spica_0183	S. caldaria	Group 18	G2E3	D	R	H	H	E	V	K	H	V	W	L	N	K	S	A	A	L	I	H	S	MRLIDTKEDVLLLELGGVDADLSDEDIEVSFSEALQQALARVHSGPVALLPPDGTRFHSRAGYLTDIASRILTRWSSGDRLGMVMPALGTHMPMTEGELARMFPGTPLQKFRSHDWRRDVLTLGRLEADWVEQAAEGAVRFDWPVQVNKALLENDYSLIVSLGQVVPHEVIGMANHLKNLFVGTGGKEAIDKSHFTGAAYGMERMMGRLNTPVRALFDEGYRRFGNLLPPILWALTVVGSRSEAEAHRTGKKPGSLAVRGLFVGFGRSCFEKAAALARQVNVDLLDEPIQKAVVYLEPEEFRTTWLGNKAVYRTRMAMADGGELLILAPGLERFGEDRGIDALIRKHGYRPAAEIRRRVEADRELQEALSAAAHLIHGSSEGRFTVRYCPGPGVSREEI…
TREAZ_1897	T. azotonutricium	Group 18	G2E3	D	R	H	H	E	V	K	H	V	W	L	N	K	S	A	A	L	I	H	S	MSEKTYLAKGGPLLDLSDQEIDELFSQALHDALGDIKGSGPALLLPPDITRFHSRAGFLTDIASRELSCTVMPALGTHMPMTNAELGRMFPKTPLDKFRVHDWRNDVVELGRLDAAWVEKATEGKVGYDFPVQVNKLLANGGFSLIVSMGQVVPHEVIGMANHAKNLLVGTGGKEAIDKSHFAGACYGMERMMGRADTPVRAMFDEGLRCFGNKLPPVLYALTVIGSRSDGSLAVRGLFVGFGRECFAKAAALAREVNVDIMDEPIHKAVVYLEPEEFRTTWLGNKAIYRTRMAMADGGELLILAPALERFGEDLGVDALIRKFGYRPGKVILEKAASEKELAENLSVAAHLIHGSSEGRFTVRYCPGPGLSRAEIESVGYEWGSLEEVLARYDVRKLS…
PHATRDRAFT_43317	P. tricornutum	Group 18	G2E3	D	R	H	H	E	V	K	H	L	W	L	N	K	S	V	A	L	I	H	S	MASTLSSLFCAVGSETTKLSDEDIRQEIFSFLEALGDREDVLLLPPDYTRFHSKAGSLTQMICEYYKYIPSTEPPTSKTLKSDQILISPKIEILPALGTHAPMTKTEIKKMFGTELAGKDPTPFLVHDWRNDVVTIGHAPAEMVKNATHGMVEQPWPAQLNKVVWEKRIHDTNTQTHKPLVLSIGQVVPHEVMGMANFNKNVFVGTGGVEAINLSHFIGAVHGMERMMGRKDNPLREILNYSSKEFLEKELDLWYILTVIGSDPKDDSLCVRGLYIGRDIECYSRACDLSLQVNFTLLDTPVKRCVVYLDEDEFHSTWLGNKAIYRTRMAMDDGGELIILAPGVKQFGEDAQIDKLIRKYGYKGTPYTLKLMEEHEELRDNLSAVAHLIHGSTEGRFSV…
THAPSDRAFT_6020	T. pseudonana	Group 18	G2E3	D	R	H	H	E	V	K	H	L	W	L	N	K	S	I	A	L	I	H	S	MTSSNPPSPSSSLFCSIGSPTTSISNDEVRYQVNTFLSSMGSRREVLILPPDFTRFHSQAGMITRFISEYYNYTTPEDGSNEDDATDSRSSATPNIQIIPALGTHAPMTQHQIELMFGKELASKANPNPFIVHNWREDVVTIGHAPAEMVSEATYGMVNEPWPAQLNKLVWDKRIENNTDDGSDNNLPPLVISVGQVVPHEVMGMANFNKNLFVGVGGLEAINLSHFIGAVHGMEKLMGRGQNPLRSILNYCSEKYLQSQFDLWYILTVMGTNETTGQVEMKGFYIGNDMQCYDLACDLSLKVNFNLLEKSPKKIVVYLNDEYHSTWLGNKSIYRTRMAIADGGELVVLAPWVETFGEDGHIDELIRKVGYVGTPTIMEAMEEDEDLKNNLSAIAHLIH…
RB10494	R. baltica	Group 18	G2E3	D	R	H	H	E	V	K	H	L	W	L	N	K	S	A	A	L	V	H	S	MCAVPFKIVAGASRMTLYFSVGSETTSLTTDDLRDALKQTFDAIKRPERVLLLPPDATRLFSRAGELTVLCHELLGDRVKDIMPALGTHTPMKPAQLDHMFPGVPHDLFRPHRWREDVVELGQVPADFVSEVTGGIYTKSWPAQVNKMLRDGGHDLIFSLGQVVPHEVIGMANYNKNVFVGTGGVSGINESHYLSAMVGIDDTLGIADTPLRKILNYASDHFCDNMPLLYALTVIQQMKDGTKHTRGLFIGDDHETFFRAAELARKVNITHLPKAPQHVVAYLDPDEFKSTWLGNKAIYRTRKAIATGGRLTVIGPAVEEFGEDPRIDQLIRKYGYRTKAEVMQLVAENEDLAGDPSAAAHLVHGSPENRFEVVYAAGKLTDEEIASVGFTPGDLDALM…
Clst_2415	C. stercorarium	Group 18	G2E3	D	R	H	H	E	V	K	H	V	W	L	N	K	S	A	A	L	I	H	S	MANSQKFVCELAGMRMVEMRDIIRIAGANNGITDDELREIVDEVLGEAGKQPLKKILLLPPDFTRMHSGAGKITAMIYSKLKDSVQVDIMPALGTHDPMTREQVKVFFEGMVPYEEVLVHNWREDVVKIGEVPASYVAEVSEGLINDPLPVEINKRLLDPSYDLILSIGQVVPHEVVGMANYTKNILVGCGGKDTINRSHILGAVFGMERIMGKDHSPVRKVFDYAQEHFLNSLPLVYILTVTTASHDNVRIEGVFAGNSRKVFEAAVELSREKNLIWLDEPIKKAVVYLDPREFKSTWLGNKAIYRTRMAIADGGELIILAPGVRKFGEDDGIDRLIRKYGYKGRENTLKKYNENADLRENPSAAAHLIHGSSDGRFTITYAVKHLTREEVEGVGFRY…
Cst_c25250	C. stercorarium	Group 18	G2E3	D	R	H	H	E	V	K	H	V	W	L	N	K	S	A	A	L	I	H	S	MANSQKFVCELAGMRMVEMRDIIRIAGANNGITDDELREIVDEVLGEAGKQPLKKILLLPPDFTRMHSGAGKITAMIYSKLKDSVQVDIMPALGTHDPMTREQVKVFFEGMVPYEEVLVHNWREDVVKIGEVPASYVAEVSEGLINDPLPVEINKRLLDPSYDLILSIGQVVPHEVVGMANYTKNILVGCGGKDTINRSHILGAVFGMERIMGKDHSPVRKVFDYAQEHFLNSLPLVYILTVTTASHDNVRIEGVFAGNSRKVFEAAVELSREKNLIWLDEPIKKAVVYLDPREFKSTWLGNKAIYRTRMAIADGGELIILAPGVRKFGEDDGIDRLIRKYGYKGRENTLKKYNENADLRENPSAAAHLIHGSSDGRFTITYAVKHLTREEVEGVGFRY…
TREPR_1367	T. primitia	Group 18	G2E3	D	R	H	H	E	V	K	H	V	W	L	N	K	S	A	A	L	I	H	S	MVLLSDEGLDEGALRNALEKSLEGKQLRRVLLLPPDYTRMYSGAGKITALYYRLLKDRSEVDVMPALGTHEPMSPAECEAFFEGAIPHEKLIVHNWRTDVVKLGEVPASFVSEVSDGLFTTKIDVEVNTHIVDPSYDCIISVGQVVPHEVVGMANYSKNIFVGCGGYSMINSSHMLGVRWGMERLMGKDFSPVRKVFDYADERFLKNIPVLYVLTVTTVEHDIARIHGLYIGRDRSLFEQAVSLSREKNLTVLERPIKKAIVFLDPREFKSTWLGNKAIYRARMAMAEGGELIILAPGVRKFGEDQGNDALIRKYGYIGREKVLALMETEEDLQNNMSVAAHLIHGSSEGKFRVVYCTALLSEEEVRGAAFDYMPYNEAAACYDTAKLKEGYNTIDGEE…
TepiRe1_1890	T. acetatoxydans	Group 18	G2E3	D	R	H	H	E	V	K	H	V	W	V	N	K	S	A	A	L	I	H	S	MKRGDILKNIILKSDSITDFQIDEALKESISNLNGRIKKVLLLPPDFTRYHSKAGKITQMYYDTLSRTCHVDIMPAIGTHMPMTDIEIEKMYGKYIPRERFIVHDWRNDIVKIGEVPSPFVKEVSEGLLDFSIDVEVNHRLISREYDLIISIGQVVPHEVVGMANYNKNIFVGCGGKHMINSSHFLGAVYGLERIMGKDHSPVRKVYDYAEENFFADVPLMYVLTVISQEQGENQLSGLFIGRERAVFEEAVKLSQEKNIVFLKKPLKKIVVYLDPEEFKSTWVGNKAVYRSRMAIEDNGHLIIVAPGVKQFGEDKGIDNLIRKYGYVGRDKILSLTHDNDDLQNNLSAAAHLIHGSSDGRFKITYATDKLSKTEVESVGFEYMPLKDALNKYDISKFK…
TepRe1_1752	Tepidanaerobacter sp.	Group 18	G2E3	D	R	H	H	E	V	K	H	V	W	V	N	K	S	A	A	L	I	H	S	MKNIILKSDSITDFQIDEALKESISNLNGRIKKVLLLPPDFTRYHSKAGKITQMYYDTLSRTCHVDIMPAIGTHMPMTDIEIEKMYGKYIPRERFIVHDWRNDIVKIGEVPSPFVKEVSEGLLDFSIDVEVNHRLISREYDLIISIGQVVPHEVVGMANYNKNIFVGCGGKHMINSSHFLGAVYGLERIMGKDHSPVRKVYDYAEENFFADVPLMYVLTVISQEQGENQLSGLFIGRERAVFEEAVKLSQEKNIVFLKKPLKKIVVYLDPEEFKSTWVGNKAVYRSRMAIEDNGHLIIVAPGVKQFGEDKGIDNLIRKYGYVGRDKILSLTHDNDDLQNNLSAAAHLIHGSSDGRFKITYATDKLSKTEVESVGFEYMPLKDALNKYDISKFKDGFNVV…
Clopa_1579	C. pasteurianum	Group 18	G2E3	D	R	H	H	E	V	K	H	A	W	V	N	K	M	A	A	L	I	Q	S	MNKFLITLEKDSICQEEIEKQIDILIDQCKLNDIKKILIIPPDFTRCYSMAGDITQILYHKISPSCHVDIMPAIGTHMAMNEEELDKMFGNEIQRDAFIVHHWKNDTVSLGLVPKKFVSKLSQGLFNEDIEVEVNKRLISGEYGLILSVGQVVPHEVVGMANYSKNIFVGCGGRQMINKSHMLSAICGMEKAMGVQDTPARLVFDYAQEHYLADLPLIYIQTVTTMKNNKVELNGLYIGNERTVFEQAVKLSQKLNITYVGKPVKKVVAYLDEHELKTTWVGNKGIYRTRKIVADGGELILLAPGIRSFGENEEVNRAICKYGYKGRDYVLNLYNTVPEIKDNMMVAAHLIQGSSDERFTITYATQHLTKEEIEGVGFNYMPLSEASKLYDPAKLEDGY…
PSMK_23210	P. mikurensis	Group 18	G2E3	D	R	H	H	E	V	K	H	V	W	L	N	K	S	A	A	L	I	H	S	MSTLFSEGGPEAEVTPQRLRERMAEVARAWCGDAERVLLLPPDHTRAKSFAGKMAAELWSLLEPDVRVDVMPALGTHHPMTEAQLRRFFGETIPMDRFRVHRWDGELDVLGTIDGLEIDRLSGGRLARAGVIDDLPVAVNPAVTSGGYDVVLSLGQVVPHEVVGLANYTKNVMIGVGGKPVIDRSHLLGAVYGMERVMGRAETPVRRLLDRMYREFVEPRTRVGFVLSVVEGVLDGSATPRPVLRGLFASRDNSAFREAAALSRMVNLTDLDRPIRTCVVKLDAETYASTWLGNKAIYRTRMAMATGGRLVVLAPGVKRFGENARTDPLIARFGYHGTPRTLAAMAEHAALRAEASVAAHLIHGSGEGRFGITYATRPENLPAEAVRGVGFDFEDHDAA…
Terro_4320	T. roseus	Group 18	G2E3	D	R	H	H	E	V	K	H	L	W	V	N	K	H	V	A	L	I	H	S	MAWFKVEAPHVSDAQIKEACDKLLSEARTRINKDLKRVLLLPPDLTRAHSGSGWITEYLYNALPDAHVEVIPTLGQHVPHTEAENKWMFGSIPEERIFPHDWRNGCTHVATIPASLVKETTDGAADWDIPVDLNSKLMDEQWDLIINVGHVVPHEVLGFANHNKNYYIGLGGKDTICASHIAAAVYGIENNLGCLVTPLRACYNWSEDEHLASLPDVYLQIVMQRDEENKLVTSGIYVGDDLDTYLQAAKRSRDQNITLFDKPLKKVVAVMQADEFRATWVANKAVYRTRMAIADGGELLILAPGVERFGEQPEVDALIRKYGYKGTPRTLALYKTEADMQEIPHGVAHLIHGSSEDRFTITYAPGHLTKEEIEQVGYQYADLAEMTKRYDPAVMKEGW…
AciPR4_3673	T. saanensis	Group 18	G2E3	D	R	H	H	E	V	K	H	L	W	V	N	K	H	V	A	L	I	H	S	MPWFAIEGEALTEAQIQGAVERTLEEARKRINKDLKRVLLLPPDLTRAHSGAGKITEMFYKALPDAHVELIPTLGQHVPHTEAENKWMFGSIPEERIFAHDWRGGVTHVATIPASLVKETTNGAADWEIPVDLNTKLMTEQWDLIVNIGHVVPHEVLGFANHNKNYYIGLGGKDTICASHIAAAVYGIENNLGCLVTPLRACYNWSEEEHLKDLPDLYVQIVMHRDADNKLVTSGLFVGDDLETYLQAARKSREQNIITFEKPLKKVVAVMQPDEFRATWVANKAVYRTRMAIADGGELLILAPGVERFGEQPDVDALIRKYGYKGTPRTLELYKTEADMQAIPHGVAHLIHGSSEGRFTITYAPGHLTKEEIEQVGYQYADVKEMEKRYDAATMKEGW…
AciX8_0744	G. mallensis	Group 18	G2E3	D	R	H	H	E	V	K	H	L	W	V	N	K	H	V	A	L	I	H	S	MPWFTIEEDALSQQQIAEACTRLLAEARTRINGNLKRVLLLPPDLTRAHSGAGHITELLYRELDAAGAHVEVIPTLGQHVPHTEAENKWMFGSIPHERIFAHDWRNGCTHVGVVPGKYVDATTGGAADWDIPIDLNTKLMTEQWDLVINVGHVVPHEVLGFANHNKNYFIGVAGKDTICASHIAAAVYGIENNLGCLVTPLRACFNYAEEKYMKHVPDCYIQIVMQRDKENKLVTSGLFVGDDLETYLQAARRSREQNITVFDKPIKKVVAVMQADEFRATWVANKAVYRTRMAIADGGELLILAPGVERFGEQPEVDALIRKYGYKGTPYTLALYKTEADMQAIPHGVAHLIHGSSEGRFTITYAPGHLTKAEIEQVGYNYADLAEMQARYNPATMKE…
Psta_1048	P. staleyi	Group 18	G2E3	D	R	H	H	E	V	K	H	V	W	V	N	K	H	T	A	L	I	H	S	MPWFTESAPSISRARVLELVERACQEARERICKSPRRVLLLPPDITRMHSGSGWITEAFYNHFKDEADVHVIPTLGQHEPHTPEQNAQMFGSIPNERIHAHDWRDGCVKVGELSAEYVEETTAGAADWAMPIWLNSMLMKEKWDLIINIGHVVPHEVLGFANHNKNYFIGVAGKDLICTSHMAAASCGIENNLGNLLTPVRQCFNKAEEDYLGHLPDFYVQVTLARDPSGHLTHTGVFVGDDLETYLAAARQSREQNITVLDKPLKKVVCVMQGDEFFSTWVANKSVYRTRMALADDGELVVIAPGLKRFGEQKDVDALIRKYGYCGTPKVRELYKQNADMQDLAHATAHLIHGSSEGRFRITYAPGHLGPDDLAQVNFGYADINETLKRYPVDTLQEG…
L083_6350	Actinoplanes sp.	Group 19	G2E2	D	R	H	H	E	V	K	H	V	W	T	A	K	G	L	A	S	T	H	R	MTLIGTVPAGLAASAARIGNASTVLTDEQVSAFIAEQLGAYPFDGRSVCVLVPDGTRTCPLPLLMRAVHGALHGRASRLTVLIALGTHPPMSEEALSRHLGYPSGRLAETYPGTTVVNHEWWKAETFAHLGTVPASRVTELSEGRLTAEVPVLLNRAVVEHDIALVVGPVLPHEVVGMSGGNKYFFPGVGGKRIIDVSHWLGALITSAEIIGTTGLTPVRALIDDGAALIPAEKLALSVVTADTADRIEDSAVDDAVPASPGGPVAVPPGGAVPTPSHGSVSASSGGPVPVPPGGSVPTLSGGVVPTLSRGASPVPLDGGSPVPSGGMVPGPSHGALHSVSFGDTRASWASAAEVCAATHVTYLAAPVRRVLSVVPPMYDEIWTAAKGFYKVEPVVADG…
MODMU_3050	M. marinus	Group 19	G2E2	D	R	H	H	E	V	K	H	V	W	T	A	K	G	L	A	S	T	H	R	MTLIGDLPPGLAASATRVGDASTVLDDEQVTEFVADQLGAHPFDGRSVCVLVPDATRTCPLPLLMRAVHGALHGRVTRLTVLVALGTHAPMTEEALAAHLGYPPGRPADSYPGTTVVNHEWWQPETFADLGTIPATRIAELSGGRMDLDVPVLLNRAVVDHDIALVVGPVLPHEVVGISGGNKYFFPGVGGQRIIDVSHWLGALITSAEIIGTTGITPVRALIDDGAALIPSEKLALCVVTAEVADGAADSGVDSTVPAAAAGPQAGTGSALHSVSFGETRAAWASAAEVCAATHVTYLDAPVRRVLSVVPEMYDEIWTAAKGFYKLEPVVADGGEVVLYAPHVTEISSTHPEIHEVGYHCRDYFVAQWDRFSHVHWGVLAHSTHLRGAGIYDAATGEE…
Intca_2465	I. calvum	Group 19	G2E2	D	R	H	H	E	V	K	H	V	W	T	A	K	G	L	A	S	T	H	R	MTTEPAAVQESPEQAARRAARLGGPEGVLESDAVERFITEQLDGTDLDGRSVCIIVPDATRTCPMPLLLGAVHRALHGRVSRMTTLVALGTHQPMSEAALARHLGYPAGRLEETYPGMTVLNHAWWEPETFADLGTIPAARLEELSEGRLSMDVPVLLNRAVVEHDVALVLGPVLPHEVVGISGGNKYFFPGVAGQQIIDVSHWIGALITSAEIIGTTAITPVRALINEGASLVPAHKLAFCVVGESGSLDLHSISFGDTESAWANAAQVCAATHVTYLDEPVRRVISVIPTMYEDIWTGAKGFYKLEPAVADGGEVILYAPHITEISTSHPEINEIGYHCRDYFVKQWDRFKHIHWGTLAHSTHLRGAGTYDAETGEERLRVKVTLATRIPEEVCLAA…
Franean1_3196	Frankia sp.	Group 19	G2E2	D	R	H	H	E	V	K	H	V	W	T	A	K	G	L	A	S	T	H	R	MTRFVSEQLATADLDGRSVCLVIPDGTRSCPLPLLLSAVHGALHGRVRRLTALVALGTHAAMDEQALAAHLGYRTGALAERYPGLTVLNHRWWEPADFVSVGTIPATRIGELSGGLLRQEVQVRLNRAVVEHDVALVVGPVFPHEVVGFSGGNKYFFPGVSGPEVINLSHWLGALITSAEIIGTRGITPVRALIDEAAALIPSRRLALCVVVRSGEERAGSLHAVSFGAPEAAWAAAAEVSAETHVRHLDAPVARVVSLIPARYADIWTAAKGFYKLEPVVADGGEVILHAPHVRQLAPMHPEIERIGYHCRDYFTRQWDRFGHLPWGVLAHSTHLRGAGAYDEVHGERCRVTVTLATAIPADVVRAVNLNYLDPAQVDVETLAADPDTLVVPHSGEVL…
FraEuI1c_1381	Frankia sp.	Group 19	G2E2	D	R	H	H	E	V	K	H	V	W	T	A	K	G	L	A	S	T	H	R	MSRSSGITVEPTRSAMTIGGPGEVLGDERLAAFIYDQLAAEDLDGRSVCVVIPDGTRSCPLPSLLSAVHGALAGRASRLTALVALGTHAAMTDADLARHLGYPAGAAGSRYPGLTILNHAWWDPAALVSVGTIPAERVAELSEGRLRQSVDVRLNRAVVEHDVALVVGPVFPHEVVGFSGGNKYFVPGIAGPEVIDLSHWLGALITSADIIGRPGVTPVRALIDEAAALIPATTLALCVVAESGSGALHAASFGEPRAAWSAAAEISARTHVRYLDRPVRRVLSVVPAKYADIWTAAKGFYKVEPVVADGGEVILYAPHITEFAGTHPEILDIGYHCRDYFVRQWDRFSGVPWGVLAHSTHLRGAGTYDEREGERCRVRVTLATGIPGDAARAVNLGYL…
MODMU_2196	M. marinus	Group 19	G2E2	D	R	H	H	E	V	K	H	V	W	T	A	K	G	L	A	S	T	H	R	MSVPGTVDHVAFLGGPAELLADDEVAAFVRDQLAARPLDGRSVCLVIPDATRSCPLPLLLDAVHGALAGRVSRLTALVALGTHAPMTDSQLARHLGGDPAVRYPGMAVRNHEWADPGTFVSLGVLPAERVAELSEGRLAEAVDVRLNRAVVEHDVALVVGPVFPHEVVGFSGGNKYFFPGVAGQEIIDLSHWLGALITSAGIIGTRGTTPVRALIDEAAALIPAETLALCVVVRSGSGQLHAAALGEPRAAWDAAAAVSAEVHVRYLDAPVRRVLAVIPAKYDDMWTAAKGFYKLEPVVADGGEVVLYAPHITRISAMHPEIEQIGYHCRDWFVSRWEDYRHLHWGVLAHSTHLRGAGTYDPVHGERCRVRVTLATSIPEDVVRGAALDYLDPASVDVE…
ACPL_3390	Actinoplanes sp.	Group 19	G2E2	D	R	H	H	E	V	K	H	V	W	T	A	K	G	L	A	S	T	H	H	MTDLIGGAGQVLDPAAVRASVLARLAAEDLGGKRVCLVVPDATRSCPLPLLLDAVHEALHGRAAAVTVLIALGTHAPMTDEQLRQHLGGPYPGFEVRNHEWWRPAALVSLGLIGEERVAQLSEGRMRRAVEVTLNRAVAEHDVCLVIGPVFPHEVVGFSGGNKYFFPGVAGQEIIDFSHWLGALITSAEIIGTRGITPVRALIDEAAAMIPSRRLALCLVVQSGTGALHAAAFGTPEQAWAACADVSARTHVQYRDAPVRRVVSVIPGKYDDMWTGAKGFYKVEPIVADGGEVIIYAPHITRISAMHPEIEEIGYHCRDYFVRQWDRFSAQHWGVLAHSTHLHGAGTWDPVDGERPRVRVTLATGIPEQVVRGANLGYRDPATIDLEALAADPDTLVVP…
MLP_08790	M. phosphovorus	Group 19	G2E2	D	R	H	H	E	V	K	H	V	W	T	A	K	G	L	A	S	T	H	R	MADMTVPTRSRLAASPEGSFGTDFGDPDRALTIGGVGERLDPAEVSGFVTDALAGADIDGKSVCLVVPDGTRTCPLPLLLRAAHAALDGRARRVTVVIALGTHQGMSEEHLAQHLGYDAGALEETYPGWTVLNHESWIPETFATLGSIGADRLAELTGGLLTDTSVEVRINRHVAEADVAIVVGPVFPHEVVGFSGGNKYFFPGVSGQELIDLSHWVGALITSAEMIGSRGVTPVRALINEAATLIPAYRLALCLVVASGTDTLHAAAFGTPEDAWAACAAVSAETHISYRDAPVRRVLSIMPTKYEDIWTAAKGFYKLEPIVADGGEVIIYAPHITEVSVMHPQISEIGYHNRDYFVGQWERFKDRPWGDLAHSTHLRGQGTWDVVDGERNRVTVTLA…
Kfla_5672	K. flavida	Group 19	G2E2	D	R	H	H	E	V	K	H	V	W	T	A	K	G	L	A	S	T	H	R	MVASPAAVLGDAARTLSEDEVTTFVQDSLASAGLDGRSVCVIVPDATRSCPLPLLLRAVHTALAGRVTKLTVLVALGTHAAMPPAALRDHLGGEYAVLNHAWWTPETFAHLGTIGADRVNEISAGRLHQEVRVELNRAVVEHDVALVVGPVFPHEVVGFSGGNKYFFPGVAGQEVIDLSHWLGALITSADIIGTPGTTPVRALIDEAAALIPAEKLALSLVVESGTNNLHAVAFGDTVSSWQAAAAISARTHVRYLDRPVRRIVSLMPPRYQDIWTAAKGFYKVEPVVADGGEVILSAPHVTQLAAMHPEIEQIGYHCRDYFLGQWEKFRDLHWGVLAHSTHLRGAGTWDPATGEHLRVAVTLATAIPEQVVRGANLGWLDPAGMDLTAYADDPETLVI…
CE2358	C. efficiens	Group 19	G2E2	D	R	H	H	E	V	K	H	V	W	T	A	K	G	I	A	S	T	H	R	MNVSQSLGRLTPSPPATTGKVLKSTWPPRTLKGMNNESLTLPVPAGLAESAALLGSATSHLTAEQARDFVIEQVSGVDVEGKNVCIIIPDGTRSGPHGLMIQAAYDAIAERAGSITILIALGTHAAMEEPAVAKLLDVPPGRIGERFPKAQVLNHDWQNPEAIATLGTVPAAEIERLTRGLLTDRDMAVQINKIVAEADINLVVGPVFPHEVVGFSGGNKYFFPGCSVHDVIDISHWVGALITASDIIGTLGITPVRQLIDTASDMIPGEKLAITYVATSAKGGGSNLHSVAFGTTRAAWAANAQIASRTHIKWMDRPYPRIVSKVPEMYEDLWTGAKGVYKMEPVCADGGEIIVYAPHITEISEMHPGIGKIGYHCIDYFTKQWDKFKDHPWGEIAHS…
B841_10445	C. maris	Group 19	G2E2	D	R	H	H	E	V	K	H	V	W	T	A	K	G	I	A	S	T	H	R	MFKENLTLPVPEGLAESAALLGGATERLTDEQARAFVLEQLAGAEVDDKTVCIVIPDGTRSGPHDLMIQAAYDALADRARSITILIALGTHAAMDEPSIAKLLGVPSGSIADRFPKARVLNHDWHNPEAIATLGTVPAEEISRLTHGLLADRAMAVQINKIVAEADVNLVVGPVFPHEVVGFSGGNKYFFPGCSVHDVIDISHWVGALITASDIIGTLGITPVRQLIDTAADMIPGEKLAVTYVATSGEDEDDSILHSVAYGDTRSAWAANAQVASRTHITWLDRPYPRIVSKVPEMYEDLWTGAKGVYKMEPVCADGGEIIVYAPHITQISEMHPGIGEIGYHCIEYFTKQWDTFKDHPWGEIAHSTHVRGLGTYDPETGEEKLRINVTLASQVPPEV…
C629_12135 (LarAH19)	C. glutamicum	Group 19	G2E2	D	R	H	H	E	V	K	H	V	W	T	A	K	G	I	A	S	T	H	R	MSQKTITLPIPEGLAESAALLGGPTEVLNDEQARQFILDEVSKLDIDGKTVCMPIPDGTRSGPHGLMIQAAYDAIADRAKSITILIALGTHAAMDEPSIAKLLGVPSGTIEERFPKATVLNHDWHNPEAIVSLGTIEAAEISRLTSGLLQDRDMDVQINKLVAEADVNLVVGPIFPHEVVGFSGGNKYFFPGCSVHDVIDISHWVGALITASEIIGTLGITPVRQLINSSSALIPGEKLAVTYVSTTGDDDQPVLHSVAVGTTESAWAANANVASATHIKWLDAPYKRIVSKIPEMYEDLWTGAKGVYKMEPVCTDGGEVIVYAPHITEISEMHQGLADIGYHCIEYFTKQWDKFKDHPWGEIAHSTHVRGLGSFDPETGEEKLRINVTLASQVSPEVC…
C624_12130	C. glutamicum	Group 19	G2E2	D	R	H	H	E	V	K	H	V	W	T	A	K	G	I	A	S	T	H	R	MSQKTITLPIPEGLAESAALLGGPTEVLNDEQARQFILDEVSKLDIDGKTVCMPIPDGTRSGPHGLMIQAAYDAIADRAKSITILIALGTHAAMDEPSIAKLLGVPSGTIEERFPKATVLNHDWHNPEAIVSLGTIEAAEISRLTSGLLQDRDMDVQINKLVAEADVNLVVGPIFPHEVVGFSGGNKYFFPGCSVHDVIDISHWVGALITASEIIGTLGITPVRQLINSSSALIPGEKLAVTYVSTTGDDDQPVLHSVAVGTTESAWAANANVASATHIKWLDAPYKRIVSKIPEMYEDLWTGAKGVYKMEPVCTDGGEVIVYAPHITEISEMHQGLADIGYHCIEYFTKQWDKFKDHPWGEIAHSTHVRGLGSFDPETGEEKLRINVTLASQVSPEVC…
cgR_2378	C. glutamicum	Group 19	G2E2	D	R	H	H	E	V	K	H	V	W	T	A	K	G	I	A	S	T	H	R	MSQKTITLPIPEGLAESAALLGGPTEVLNDEQARQFILDEVSKLDIDGKTVCMPIPDGTRSGPHGLMIQAAYDAIADRAKSITILIALGTHAAMDEPSIAKLLGVPSGTIEARFPKATVLNHDWHNPEAIVSLGTIEAAEISRLTSGLLQDRDMDVQINKLVAEADVNLVVGPIFPHEVVGFSGGNKYFFPGCSVHDVIDISHWVGALITASEIIGTLGITPVRQLINSSSALIPGEKLAVTYVSTTGDDDQPVLHSVAVGTTESAWAANANVASATHIKWLDTPYKRIVSKIPEMYEDLWTGAKGVYKMEPVCADGGEVIVYAPHITEISEMHQGLADIGYHCIEYFTKQWDKFKDHPWGEIAHSTHVRGLGSFDPETGEEKLRINVTLASQVSPEVC…
Bfae_31130	B. faecium	Group 19	G2E2	D	R	H	H	E	V	K	H	V	W	T	A	K	G	L	A	S	T	H	T	MSQTTTQPQSPGPTIDPIPEGLAERASLLGGPEGVLSDEQIRGFVAEQLAAQDLDGKSVCLIIPDGTRSVPLPKVLPAIHDALAGRAASVTVLIALGTHAAMSEAAIDRLLGASEKGAAATYPEWTVLNHAWDDPDQIADLGEIPAAQIAELTGGLLTDIPMRVQINKLVVDSDVNLIVGPVFPHEVVGFSGGNKYFFPGCSVHDVIDISHWVGALITASRIIGTLGITPVRQLIDAASELIDTEKLAFTMDVLSGGEELNAIAFGDPQAAWAAMAKISAQTHITYVDKPYKRIVALVPEMYDDMWTGAKGFYKSEPVCADGGDVIIYAPHITEVAAMHPGLRDIGYHNIEYFTKQWERFKDHPWGELAHSTHVTGLGTYDPATGEEKQRVNRYFATSI…
Rcas_3031	R. castenholzii	Group 19	G2E2	D	R	H	H	E	V	K	H	V	W	T	A	K	G	L	A	S	T	H	S	MDVDVAAIIHKGMASLDADGKRVLLIVPDGTRTVPLPLLFRHIHAALASRVAALDVLIALGTHQPMTTAQIDRHLGVVPKEWETTFRGVRVFNHRWDDPDTFVSVGVIPASEIETLSNGMLAVPVDVQINRMALEYDCLLICGPVFPHEVVGFSGGNKYLFPGISGREVIDVSHWLGALITSYAIIGVPGVTPVRRLIDRAAALVPTPKHCIAVVVSPENGQIGGIFTGSPEEAWQAAARLSAQMHIRYVDRPFQQVMSVVPPMYRDMWTAAKGMYKVEPVVADGGEVIIYAPHITEFSVTHGATLAAIGYHVRDYFVRQWDRFQHYPWGVLAHSTHLSGVGEYDPLHGERPRIRVTLATGISAERCVAHNVGYRDPATIDPAAWSGREAEGVLLVPKA…
RoseRS_2056	Roseiflexus sp.	Group 19	G2E2	D	R	H	H	E	V	K	H	V	W	T	A	K	S	L	A	S	T	H	A	MHAPNRNATPIDLPEKVYGSGDAARFLSDDEVAAAVHEGLDPIAVDGRRVLLIVPDGTRTVPLPLLFRCIHAALAPRVAALDVLIALGTHQPMTPAQINRHLGVMPGEWETTFRGVRVFNHEWSDPATCIPVGVIDAAEIEALSNGLLAVPVEVRINRKALEYDHLVICGPVFPHEVVGFSGGNKYLFPGISGREVIDVSHWLGALITSYAIIGVPGATPVRRLIDRAAALVPTPKWCIAVVVAPENGRLCGIFSGTPEEAWQAAAHLSAQVHIRYVDRPFRRVLSIVPEMYRDMWTAAKGMYKLEPVVADGGEIIIYAPHITEFSATHGATLAEIGYHVRDYFVRQWDRFRHYPWSVLAHSTHLAGSGEYDPERGERPRIRVTLATGISPERCAAHHV…
Npun_F5335	N. punctiforme	Group 19	G2E2	D	R	H	H	E	V	K	H	V	W	T	A	K	G	L	A	S	T	H	K	MYSLAVNNGTLSDEQISGLVHQALADRQLDGQRILILIPDGTRTAPIPQIFRLLHQELGKRVPALDFLIALGTHNPMSEEQINHLVGVTPKERETTFKKVRIFNHLWNEPDTFISCGVISADEIAEISRGMLHQSVEVRVNKLVTQYDLIMICGPVFPHEVVGFSGGNKYFFPGIGGQEVIDISHWLGALITSYEIIGTSGITPVRRLINRAANLISTPKLCLAMVVAPKTNQLAGLYIDKPESAWEAAAKLSDKLHITYVDRSFKQVLSVMPEMYDDIWTAAKGMYKLEPVVADGGEVIIYAPHITEFSYTHGEILSQIGYHVRDYFLKQWDKFQAYPGGVLAHSTHLKGMGTFDFTEGEKARIRVTLATGISAERCAAHNLNYRDPATIRPTEWANR…
Plabr_2258	P. brasiliensis	Group 19	G2E2	D	R	H	H	E	V	K	H	V	W	V	G	K	G	L	A	S	T	H	R	MTNAADNPSLSRPVMSEDEVRQWIQQNVDPADYKGKKLLLIVPDATRTAPMPLLFDTLHQLLKPHVAQLDVIFALGTHPPMSEQQMCKLLGISPEERERLFLQLGLFNHEWDRDEALTQLGTLTKEDTHEISGGLMSEEVPVKINKRILDYDSLLIVGPVFPHEVVGFSGGNKYFFPGISGPELLNFFHWLGALITNASIIGVKDTPVRRVVDKAAALIPCEKRALTFVVSPDCKLYGLAYGSPEEAWHKAADISADTHIKWCDKPFKQVLSCAPEMYDELWVAGKCMYKMEPVVADGGELIIYAPHLSEISITHGKLIREIGYHVRDYFVKQPDRFAHIPRGVLAHSTHVRGGGRFEDGVEYPRVKVTLASQVPPEVCEEIALGYRDPDTIDVESFAN…
Plim_2304	P. limnophilus	Group 19	G2E2	D	R	H	H	E	V	K	H	V	W	V	G	K	G	L	A	S	T	H	R	MLPSPARDLPPTIRRPRFAKITFRDYTLRHLACGSRNHWHLNQEFLKTISEVDGMAAESLSTLSADEVRQWFHTQVPLEDFRDQKVLLIVPDATRTAPLPLLFGALFDRLRPVVQNLDVLIALGTHPPMSEQQICKLLGIAHEEREKLFFQTRFFNHEWDNPDRLTTLGVLTSQQTAEITDGRLSLDVPVQINSRIDDYDVLLVLGPVFPHEVVGFSGGNKYFFPGIGGPDILNFFHWLGALITNVGIIGVKDTPVRRVVDLSASMIHQKRRAIKFVVAADASLYGLFYGTPESAWSEACAISGKAHIKRFDRPFHTVLSCAPPMYDELWVAGKCMYKMEPVVADGGELIIYAPHMHEVSVTHGKLIEEVGYHVRDYFVKQWDRFKHYPWGILAHSTHV…
Trad_0660	T. radiovictrix	Group 19	G2E2	D	R	H	H	E	V	K	H	V	W	T	A	K	T	L	A	S	T	H	K	MAVIGWGSEHDTLTEGRVRALFMEAFADEPTDGERVLVIIPDGTRTAPVPLLFRLLYEVLGARVSRLDLLIALGTHQPMPEAAIAKLVGADAAERRARYPKSEVFNHRWDQPGALETVGVIGAGEMRALTDGLVARETPITLNRMIWAYDRLLIVGPVFPHEVAGFSGGAKYLFPGIAGREIIDATHWLGALATSYATIGVKDTAVRRVLHRGARFVTERKPLSCLKLVMKGSALHGLFIGDLEAAWEAAADLSAKLNIIYKPKPFTSVLSMPSTKYDDLWTAAKAMYKTEPVIKDGGEVIIYAPHITEVSVTHGKAIEAVGYHVRDYFLGQWERFKDHSWTVLAHSTHVKGAGTFEGGVERPRIQVTLATSVPEEVCERINLGYRDPRGLDPEGWRDR…
TM0442	T. maritima	Group 20	G2E1	D	R	H	H	E	S	K	H	A	W	T	G	K	N	A	A	V	I	N	R	MTVYLEGDPLTEEKIKEGLSKLVEDLGKVKKVLVVHTDYTRVDFTHLVAKNLYRFLLERGLKEFHTLNASGTHRTMKIEEFEKKLGISRNERRVFFHNHEFFNPEALAFVGTLPAGFVSEMTEGDLEEEIPIKVNRLLFEDFDAIFFINGTVPHESTGFSGGLKIVIPGIASTEVVDTFHWAAVLMGIPKLIGTVDNPARKIINRASEMIFEKIKARSFTLNMVYEEEEEVIPRALYIDEGYEGFLRAYEKACELSSQLHVKYIDRPLRRAVQVIGEEYDEVWTAGKGSYKLQRPGVMAKGGQIIIYAPHIKRFHSNPQMDKWIREIGYHCKDYVKWYLKKHPDFNKNVAAHVINVRGAGTFDPETGKEEFEFDVILATSIPEDECRAVNLGYMDPSKI…
Tmari_0439 (LarAH20)	T. maritima	Group 20	G2E1	D	R	H	H	E	S	K	H	A	W	T	G	K	N	A	A	V	I	N	R	MTVYLEGDPLTEEKIKEGLSKLVEDLGKVKKVLVVHTDYTRVDFTHLVAKNLYRFLLERGLKEFHTLNASGTHRTMKIEEFEKKLGISRNERRVFFHNHEFFNPEALAFVGTLPAGFVSEMTEGDLEEEIPIKVNRLLFEDFDAIFFINGTVPHESTGFSGGLKIVIPGIASTEVVDTFHWAAVLMGIPKLIGTVDNPARKIINRASEMIFEKIKARSFTLNMVYEEEEEVIPRALYIDEGYEGFLRAYEKACELSSQLHVKYIDRPLRRAVQVIGEEYDEVWTAGKGSYKLQRPGVMAKGGQIIIYAPHIKRFHSNPQMDKWIREIGYHCKDYVKWYLKKHPDFNKNVAAHVINVRGAGTFDPETGKEEFEFDVILATSIPEDECRAVNLGYMDPSKI…
Tpet_0478	T. petrophila	Group 20	G2E1	D	R	H	H	E	S	K	H	A	W	T	G	K	N	A	A	V	I	N	R	MTVYLEGDPLTEEKIKEGLSKLVEDLGKVKKVLVVHTDYTRVDFTHLVAKNLYRFLLERGLKEFHTLNASGTHRAMKIEEFEKKLGISRNERGVFFHNHEFFNPEALAFVGTLPADFVSEMTEGDLEEEIPIKVNRILFEDFDAIFFINGTVPHESTGFSGGLKIVIPGIASTEVVDTFHWAAVLMGIPKLIGTVDNPARKIINRASEMIFEKIKARSFTLNMVYEEEEEVIPRALYIDEGYKGFLRAYEKACELSSQLHVKYIDRPLRRAVQVIGEEYDEVWTAGKGSYKLQKPGVMAKGGQIIIYAPHIKRFHSNPQMDKWIREIGYHCKDYVKWYLKKHPDFNKNVAAHVINVRGAGTFDPETGKEEFEFDVILATSIPEDECRAVNLGYMDPSKI…
TRQ2_0493	Thermotoga. sp.	Group 20	G2E1	D	R	H	H	E	S	K	H	A	W	T	G	K	N	A	A	V	I	N	R	MTVYLEGDPLTEEKIKEGLSKLVEDLGKVKKVLVVHTDYTRVDFTHLVAKNLYRFLLERGLKEFHTLNASGTHRAMKIEEFEKKLGISRNERGVFFHNHEFFNPEALAFVGTLPADFVSEMTEGDLEEEIPIKVNRILFEDFDAIFFINGTVPHESTGFSGGLKIVIPGIASTEVVDTFHWAAVLMGIPKLIGTVDNPARKIINRASEMIFEKIKARSFTLNMVYEEEEEVIPRALYIDEGYKGFLRAYEKACELSSQLHVKYIDRPLRRAVQVIGEEYDEVWTAGKGSYKLQKPGVMAKGGQIIIYAPHIKRFHSNPQMDKWIREIGYHCKDYVKWYLKKHPDFNKNVAAHVINVRGAGTFDPETGKEEFEFDVILATSIPEDECRAVNLGYMDPSKI…
Tnap_0224	T. naphthophila	Group 20	G2E1	D	R	H	H	E	S	K	H	A	W	T	G	K	N	A	A	V	I	N	R	MYLEGDPLTEEKIKEGLSKLVEDLGKVKKVLVVHTDYTRVDFTHLVAKNLYRFLLERGLKEFHTLNASGTHRAMKIEEFEKKLGISRNERGVFFHNHEFFNPEALAFVGTLPADFVSEMTEGDLEEEIPIKVNRILFEDFDAIFFINGTVPHESTGFSGGLKIVIPGIASTEVVDTFHWAAVLMGIPKLIGTVDNPARKIINRASEMIFEKIKARSFTLNMVYEEEEEVIPRALYIDEGYKGFLRAYEKACELSSQLHVKYIDRPLRRAVQVIGEEYDEVWTAGKGSYKLQKPGVMAKGGQIIIYAPHIKRFHSNPQMDKWIREIGYHCKDYVKWYLKKHPDFNKNVAAHVINVRGAGTFDPETGKEEFEFDVILATSIPEDECRAVNLGYMDPSKIRK…
CTN_0230	T. neapolitana	Group 20	G2E1	D	R	H	H	E	S	K	H	A	W	T	G	K	N	A	A	V	I	N	R	MTVYLEGNPLTEEKIKEGLAKLVSDLERVKKVLVVHTDYTRVDFTHLIAKNLYRLLLEKGMEEFHTLNASGTHRAMKVEEFERKLGISRDEKGVFFHNHEFFNPEALTLVGTLPSDFVSEMTEGDLEEEIPIKVNKLLFGDFDAIFFINGTVPHESTGFSGGLKIVIPGVASTEVVDTFHWAAVLMGIPKLIGTVDNPARKIINRASEMIFRKIKARSFTLNMVYEEEEEVIPRALYIDEGFEGFLKAYEKACELSSQLHVKYIDRPLKRAVQVIGEEYDEVWTAGKGSYKLQRPGVMVKGGQIIIYAPHIKRFHSNPQMDRWIREIGYHCKDYVKWYLKKHPDFNKNVAAHVINVRGAGTFDPETGKEEFEFDVILATSIPEDECRAVNLGYMDPSKI…
Tlet_0823	T. lettingae	Group 20	G2E1	D	R	H	H	E	S	K	H	A	W	T	G	K	N	A	S	V	I	N	R	MKMVENLLGELSLEKIANLVENTLYEMKLNKVLLIHPDYTRQDFSDKLVPLIYKQLKTMGMKEFHTLNASGTHRAMSEIEIREKLGLFEEEFTFFNHEYANPDALVNVGFLSREFVSEKTLGDLKQPLPVTLNKLFFEKYDLIIVLSGTSPHESTGFSGGLKSIIPGIAGPDVVGLFHWAAVLIGIPRIIGSLNNPARDVINEACRVAFEKIRSPIIFFNMVYEETDHGIVPKGLYTGSGYEGALNAYEMAVRASEKIHIIYLDKPVKKAVQVIGKNYDEIWTAGKGSYKLQRPGVIVPGGEIIIYAPHIRIFHSNKQMDKAIRAVGYHCKDYVKEFLKTHPEFDLNVASHVINVRGDGKFDPATRKEEFAFNVVLATAIPKEECEAVGLSYLDPKSIK…
slr1862	Synechocystis sp.	Group 21		D	R	H	R	P	K	N	Q	-	-	-	-	-	-	-	-	-	-	-	-	MAMLPLPNYCRIAPRQPEPLSKFHGQQSIRLQSFPELCLSLPEGSHYLTARMNLYEHFGHDQVFKACIDYLEKALEKLGILDSDIPARLLLVFPDHTRTAIAVRLLLDAIFYFQETYKHLQFSILFGLGTHPPMTHKSVSEYLGGERYQKLINLGITIRQQTTIAPLEPQVKIKVQDRLKIDEVSNYSFANLNRNTAQLPESLNRTYVRPKNRQNNPIAKQIHHLSANSLSQCT
MYO_110910	Synechocystis sp.	Group 21		D	R	H	C	P	V	R	-	-	-	-	-	-	-	-	-	-	-	-	-	MAMLPLPNYCRIAPRQPEPLSKFHGQQSIRLQSFPELCLSLPEGSHYLTARMNLYEHFGHDQVFKACIDYLEKALEKLGILDSDIPARLLLVFPDHTRTAIAVRLLLDAIFYFQETYKHLQFSILFGLGTHPPMTHKSVSEYLGGERYQKLINLGITIRQQTTIAPLEPQVKIKVQDRLKIDEVSNYSFANLNRFCPVTRSDRRFKYG
SYNPCCP_1081	Synechocystis sp.	Group 21		D	R	H	H	P	Y	K	H	K	D	D	L	V	S	G	L	E	G	G	R	MAMLPLPNYCRIAPRQPEPLSKFHGQQSIRLQSFPELCLSLPEGSHYLTARMNLYEHFGHDQVFKACIDYLEKALEKLGILDSDIPARLLLVFPDHTRTAIAVRLLLDAIFYFQETYKHLQFSILFGLGTHPPMTHKSVSEYLGGERYQKLINLGITIRQQTTIAPLEPQVKIKVQDRLKIDEVSNYSFANLNRNTAQLQEVIADLNTVNLSDLDENLLIKNQFDFPNQTNELNQKPQIKTTKLSDNFNPSQEYFLSLPGELWQHHLTIVAGDTEIHPYERRGGSGGLNKMLVVGLANIQAIRRSHSTKVLLSSPISLDLTQNAFVHTLDYLVECFNQSLLTRTPCLARTYPLGFSVVSLENQHVNGFWFGQKDQDRQALTAIAKESRTVHLPEKIHIL…
SYNPCCN_1081	Synechocystis sp.	Group 21		D	R	H	H	P	Y	K	H	K	D	D	L	V	S	G	L	E	G	G	R	MAMLPLPNYCRIAPRQPEPLSKFHGQQSIRLQSFPELCLSLPEGSHYLTARMNLYEHFGHDQVFKACIDYLEKALEKLGILDSDIPARLLLVFPDHTRTAIAVRLLLDAIFYFQETYKHLQFSILFGLGTHPPMTHKSVSEYLGGERYQKLINLGITIRQQTTIAPLEPQVKIKVQDRLKIDEVSNYSFANLNRNTAQLQEVIADLNTVNLSDLDENLLIKNQFDFPNQTNELNQKPQIKTTKLSDNFNPSQEYFLSLPGELWQHHLTIVAGDTEIHPYERRGGSGGLNKMLVVGLANIQAIRRSHSTKVLLSSPISLDLTQNAFVHTLDYLVECFNQSLLTRTPCLARTYPLGFSVVSLENQHVNGFWFGQKDQDRQALTAIAKESRTVHLPEKIHIL…
SYNGTI_1082	Synechocystis sp.	Group 21		D	R	H	H	P	Y	K	H	K	D	D	L	V	S	G	L	E	G	G	R	MAMLPLPNYCRIAPRQPEPLSKFHGQQSIRLQSFPELCLSLPEGSHYLTARMNLYEHFGHDQVFKACIDYLEKALEKLGILDSDIPARLLLVFPDHTRTAIAVRLLLDAIFYFQETYKHLQFSILFGLGTHPPMTHKSVSEYLGGERYQKLINLGITIRQQTTIAPLEPQVKIKVQDRLKIDEVSNYSFANLNRNTAQLQEVIADLNTVNLSDLDENLLIKNQFDFPNQTNELNQKPQIKTTKLSDNFNPSQEYFLSLPGELWQHHLTIVAGDTEIHPYERRGGSGGLNKMLVVGLANIQAIRRSHSTKVLLSSPISLDLTQNAFVHTLDYLVECFNQSLLTRTPCLARTYPLGFSVVSLENQHVNGFWFGQKDQDRQALTAIAKESRTVHLPEKIHIL…
SYNGTS_1082	Synechocystis sp.	Group 21		D	R	H	H	P	Y	K	H	K	D	D	L	V	S	G	L	E	G	G	R	MAMLPLPNYCRIAPRQPEPLSKFHGQQSIRLQSFPELCLSLPEGSHYLTARMNLYEHFGHDQVFKACIDYLEKALEKLGILDSDIPARLLLVFPDHTRTAIAVRLLLDAIFYFQETYKHLQFSILFGLGTHPPMTHKSVSEYLGGERYQKLINLGITIRQQTTIAPLEPQVKIKVQDRLKIDEVSNYSFANLNRNTAQLQEVIADLNTVNLSDLDENLLIKNQFDFPNQTNELNQKPQIKTTKLSDNFNPSQEYFLSLPGELWQHHLTIVAGDTEIHPYERRGGSGGLNKMLVVGLANIQAIRRSHSTKVLLSSPISLDLTQNAFVHTLDYLVECFNQSLLTRTPCLARTYPLGFSVVSLENQHVNGFWFGQKDQDRQALTAIAKESRTVHLPEKIHIL…
Rxyl_2987	R. xylanophilus	Group 22		A	R	H	H	T	D	K	H	G	D	T	V	I	A	N	A	V	L	T	T	MRFPRVARIGQSFPRPGVGDVEAAVRERCRRPEIRSRLRPGMRVAITAGSRGISDIPAILRALAGAVREAGGEPFVVPAMGSHGGATAEGQAAVLRSLGVTEETVGAPVRSSMEVVELGRTRRGVPVYMDRLAFGADGVIVAGRIKPHTDFHAEIESGLLKMAAIGLGKHRGALTLHALGVEGIRDHMVEAGRLVFGSGKVLFGLAVVENAYGETALLEAVPPEEVVPRERRLLEEARRLAPALPVARADVLFVDELGKDYSGTGMDTNVIGRFRIPGVEEPERPRVRYLVVGDLSPASHGNALGVGLADLITRRLFEKIDLRATNANVLTSTFLERGKIPPVLENDREAIAAALRCSWGTDPEGAGFVRIPNTLELGELYVSESLLEEALSGGAEVIE…
Bcoa_1745	B. coagulans	Group 22		A	R	H	H	T	D	K	H	G	D	T	I	I	A	N	E	V	I	T	T	MSFPKLAKIKQTFQAESLKDIPGTIKDEFIRVNADKKIKPGMEIAITAGSRGIANIPLIVKSVADEIKKRGAKPFVIPAMGSHGGATADGQVEVLKGLGITEEFTGCEIRSSMDAVEVGVTSAGIPVYVDKNAYNADGIIVMGRVKPHTDFKNKIESGILKMASIGMGKHKQALALHTYGIKGISEMMPEVGKIAIRKSNVLFGIAIVENAYDETAIIEALEPTRIEEREKELLQKAFSLMPSLPVNDIDILVVDEIGKNYSGTGMDTNIIGRIRVLGVKEPEKPNIKYIIASDLSEESHGNALGIGLADLTTKRLVEKIDYQAMNENVITSTFLDRAKIPIILDNDREALKAALRANWGIAWEGARIVRIPNTLHIGELYVSETIFNELKNKENIEVL…
Cagg_0419	C. aggregans	Group 22		A	R	H	H	T	S	K	H	A	D	T	V	I	A	Y	V	V	L	T	G	MQITLNIESIRADTPLPSLFRVRQRWQTTPIADVTATVRSELDRLGLAAQIRPGMRIAVTAGSRGITNIVPITAAAVGWLRDHGAEPFIVPAMGSHGGATAAGQVALLASLGITEASVGCPIRATMEVVELGTIADGTPVYMDRFAFEADGVLVINRIKTHTSFKAPIESGLAKMCAVGLGKRQGAEIVHRTAVYGLKEQIVPMARLIVERGKVLAGLAILEDARDQTAAIVALPPAEIGGPGEAALLVRSKEMMARLPFDRLDVLVVDRIGKNISGTGMDTNVIGRLPIPGEPPPERPVINVIVVLDLTPETHGNANGIGLADITTARLAAKIDFHATYVNVLTAGLVGLCKGGLPITLPTERDAVAMAVKTCGQPDPMSVRLVRIPDTLHLEELLVS…
BMD_3424	B. megaterium	Group 22		V	R	H	H	T	A	K	H	A	D	P	V	T	F	Y	A	G	L	T	T	MGILQDLLKDIPIPKMAKVQVAFDDTKIHDVQHVLTEKLNQENIKRRITPGMEIAIAVGSRGLDQIVEMTATTVQFLKGLGANPFIVPSMGSHGGATAEGQQEVLRHLGITEESVQCEIRSSMEVVEIGQLSNGLPVFVDKHASKADGIIVVNRIKPHTAFRGPVESGLMKMISIGLGKQKGAEACHQLGFKYMAENVPAMAKVIMQELPVLFGIASIENSFDKVAVIEVLPSEQIEDKETNLQIIAKQLLPKLYFDELDVLVIDEIGKNISGDGMDPNVTGRYPTPYAHGGPAVNKMVVLDLTPQTEGNANGVGTADFTTQRLVDKANLEFMYANGLTSTVVAPTKIPTTLPNDRQAIQAAIKTSNILDFTQVKMVRIKNTLELSEIEVSEALLNHIH…
BMQ_3433	B. megaterium	Group 22		V	R	H	H	T	A	K	H	A	D	P	V	T	F	Y	A	G	L	T	T	MGILQDLLKDIPIPKMAKVQVAFDDTKIHDVQHVLTEKLNQENIKRRITPGMEIAIAVGSRGLDQIVEMTATTVQFLKGLGANPFIVPSMGSHGGATAEGQQEVLRHLGITEESVQCEIRSSMEVVEIGQLSNGLPVFVDKHASKADGIIVVNRIKPHTAFRGPVESGLMKMISIGLGKQKGAEACHQLGFKYMAENVPAMAKVIMQELPVLFGIASIENSFDKVAVIEVLPSEQIEDKETNLQIIAKQLLPKLYFDELDVLVIDEIGKNISGDGMDPNVTGRYPTPYAHGGPAVNKMVVLDLTPQTEGNANGVGTADFTTQRLVDKANLEFMYANGLTSTVVAPTKIPTTLPNDRQAIQAAIKTSNILDFTQVKMVRIKNTLELSEIEVSEALLNHIH…
BMWSH_1756	B. megaterium	Group 22		V	R	H	H	T	A	K	H	A	D	P	V	T	F	Y	A	G	L	T	T	MGILQDLLKDIPIPKMAKVQVAFDDTKIHDVQHVLTEKLNQENIKRRITPGMEIAIAVGSRGLDQIVEMTATTVQFLKGLGANPFIVPSMGSHGGATAEGQQEVLRHLGITEESVQCEIRSSMEVVEIGRLSNGLPVFVDKHASKADGIIVVNRIKPHTAFRGPVESGLMKMISIGLGKQKGAEACHQLGFKYMAENVPAMAKVIMQELPVLFGIASIENSFDKVAVVEVLPSEQIEDKETNLQIIAKQLLPKLYFDELDVLVIDEIGKNISGDGMDPNVTGRYPTPYAHGGPAVNKMVVLDLTPQTEGNANGVGTADFTTQRLVDKANLEFMYANGLTSTVVAPTKIPTTLPNDRQAIQAAIKTSNILDFTQVKMVRIKNTLELSEIEVSEALLNHIH…
M493_04995	Geobacillus sp.	Group 22		V	R	H	H	T	A	K	H	A	D	P	I	T	V	Y	A	G	L	T	T	MGILHDLLKDIPIPKVAKVNVHFDDTCIENVPLALMEKLQQDHIRSLIRPGMEIAVAVGSRGLDRLVEIVATTVAFLKEQGAKPFIVPSMGSHGGATAEGQRAVLAHLGVTEETAGCEIRSSMDVVQLGQLPNGLPVYMDRFAANADGIVVINRIKPHTAFRGPVESGLMKMLSIGLGKQKGAEACHQLGFKYMAENVPAMAKMMMEKKPVLFGVATIENAFDKVAIVDVLTPKEIIEKEPELQKKAKQLLPRLFFDQIDVLVIDQIGKNISGDGMDPNITGRYPTPYAHGGPDVNKMVVLDLTPETEGNANGVGTADFTTKRLVDKMDLEVTYANGLTSTVVAPTKIATTLPNDRMAIQAAIKTCNILDFTKVKLVRIQNTLKIGEIEVSEALIPYVE…
Pjdr2_1789	Paenibacillus sp.	Group 22		V	R	H	H	T	A	K	H	A	D	P	I	T	K	Y	A	G	L	T	T	MGILQDLVKDIPIPRMAKVKVNFDDAKIEDIASELLPKLQREQITSRVKPGMEIAIAVGSRGLDRLVEITAVTVKFLKDAGAKPFIVPSMGSHGGATAEGQREVLAHLGVTEETAGCEIRSSMGVVQLGELPNGLPVYLDKFAAAADGIVVINRVKPHTAFRGNVESGIMKMISIGLGKQRGAEACHQLGFKYMAENVPAMAKLIMEQKPVLFGVASIENAFDKVRFIETLTPDEIVEREPQFLAQAKELLPKLFFDQLDVLIIDQIGKNISGDGMDPNITGRYPTPYAHGGPDVNKMAVLDLTHQTEGNANGVGTADFTTQRLVDKMDLEKTYANGLTSTVVAPTKIATTLPNDRETIQASIKTCNILHFDQVKMVRIKNTLEIGEIEVSEALLEYVK…
PM3016_5315	P. mucilaginosus	Group 22		V	R	H	H	T	A	K	H	A	D	P	I	T	A	Y	A	G	L	T	T	MSILNKLLEDIPVPQVVRIRQKFDGTKLENPAEELKRELAKPGAVDTIKPGMKVAVAVGSRGVANIDTLTKTTIDAIKEVGGEPFIVPCMGSHGGATAEGQRDVLHHLGVTEEAMGAPIRSTMEVVKIDELPNGLPVYVDKYASEADAIVVINRVKPHTAFRGRIESGIMKMISIGLGKQKGAEACHQLGFKYMAENVPAMARIMMGKLPIVFGVAVVENAFDETCIVEVLPAADIEEREMVLLEAAKARLPKILFDQIDVLVIDYIGKNISGDGMDPNITGRYPTPYAHGGPDVSKMVVLDLTHETNGNANGVGTADFTTQRLVDKTDLPATYANGLTSTVCAPTKIATTLANDELAIKAAVKTCNILDYTKCRLVRIQDTLHLGEIEISVNLLEEAK…
B2K_27470	P. mucilaginosus	Group 22		V	R	H	H	T	A	K	H	A	D	P	I	T	A	Y	A	G	L	T	T	MSILNKLLEDIPVPQVVRIRQKFDGTKLENPAEELKRELAKPGAVDTIKPGMKVAVAVGSRGVANIDTLTKTTIDAIKEVGGEPFIVPCMGSHGGATAEGQRDVLHHLGVTEEAMGAPIRSTMEVVKIDELPNGLPVYVDKYASEADAIVVINRVKPHTAFRGRIESGIMKMISIGLGKQKGAEACHQLGFKYMAENVPAMARIMMGKLPIVFGVAVVENAFDETCIVEVLPAADIEEREMVLLEAAKARLPKILFDQIDVLVIDYIGKNISGDGMDPNITGRYPTPYAHGGPDVSKMVVLDLTHETNGNANGVGTADFTTQRLVDKTDLPATYANGLTSTVCAPTKIATTLANDELAIKAAVKTCNILDYTKCRLVRIQDTLHLGEIEISVNLLEEAK…
KNP414_03935	P. mucilaginosus	Group 22		V	R	H	H	T	A	K	H	A	D	P	I	T	A	Y	A	G	L	T	T	MSILNKLLEDIPVPQVVRIRQKFDGTKLENPAEELKRELAKPGAVDTIKPGMKVAVAVGSRGVANIDTLTKTTIDAIKEAGGEPFIVPCMGSHGGATAEGQRDVLHHLGVTEEAMGAPIRSTMEVVKIDELPNGLPVYVDKYASEADAIVVINRVKPHTAFRGRIESGIMKMISIGLGKQKGAEACHQLGFKYMAENVPAMARIMMGKLPIVFGVAVVENAFDETCIVEVLPAADIEEREMVLLEAAKARLPKILFDQIDVLVIDYIGKNISGDGMDPNITGRYPTPYAHGGPDVSKMVVLDLTHETNGNANGVGTADFTTQRLVDKTDLPATYANGLTSTVCAPTKIATTLANDELAIKAAVKTCNILDYTKCRLVRIQDTLHLGEIEISVNLLEEAK…
Desor_3024	D. orientis	Group 22		V	R	H	H	V	A	K	H	A	D	N	V	V	A	Y	P	S	L	T	T	MSAINQLLDNIPIPRMLKVNQVFPRPVTDRLEHELLAKLEGKNSGLRFKPGQTVAVAVGSRGIDRIPDVVKTVVGYLKNCGADPFIVPAMGSHGGATAQGQRDMLRGLGITEDYVQAPIRATMETVQVGVAENGLPVYVDKFASEADAIVIINRIKPHVAFRGPYESGLMKMITIGLGKQKGADICHELGFGHMAENIPAIARVTLKNTKLIFAVGILENAYHEICQIEVLKNEEIEGAEPVLLEKAKSLSPKIYFDNLDVLIIDEIGKNISGTGFDNNVVGRYHTPFISGGPVITRVATLDLTDVSHGNCNGLGILDFTTKRVFEKISFEATYPNSLTSTVPLSVKIPMVLKNDRQAIQAAIKTCNIKNLSEVRMVRVKNTLSLGMMEISESLREEAS…
GC56T3_1544	Geobacillus sp.	Group 22		V	R	H	H	T	A	K	H	A	D	P	I	T	K	F	A	A	L	T	T	MKIINDMLKNIPIPKMIKVRQNFYAPEIADVPKAVHQSINQAGVLERISPGDQVAIAVGSRGIADISVIVREVVNAVKQAGGIPFIVPAMGSHGGATAEGQKEVLAHLGVTEEFVGAPIHSNMDVVEVGRLDNGLPVYIDKLAYEADKIIVINRVKPHTAFRGLVESGLMKMITIGLGKQKGAEAAHQYSFKYMARHVVDMAKIVIQQAPIIFGVAVLENAYDRPAKIVAVPAEQFETVEPELLVEAKSLMPRIMFNPIDVLVVDEIGKDISGDGMDPNITGRYATPYASGGPDVTRIVVLGLSEKTDGNANGIGLADITTKKVKEQIIWEKGFANALTSTVVSVVKLPMFLETEELAVKAAIKTCNAFDLKKVRMVRIKNTLALREIWISESLLDEAR…
GK1970	G. kaustophilus	Group 22		V	R	H	H	T	A	K	H	A	D	P	I	T	K	F	A	A	L	T	T	MPSSFRNALRIKRSIRDRGKIQMKIINDMLKNIPIPKMIKVRQNFYAPEIADVPKAVHQSINQAGVLERISPGDQVAIAVGSRGIADISVIVREVVNAVKQAGGIPFIVPAMGSHGGATAEGQKEVLAHLGVTEEFVGAPIHSNMDVVEVGRLDNGLPVYIDKLAYEADKIIVINRVKPHTAFRGLVESGLMKMITIGLGKQKGAEAAHQYSFKYMARHVVDMAKIVIQQAPIIFGVAVLENAYDRPAKIVAVPAEQFETVEPELLVEAKSLMPRIMFNPIDVLVVDEIGKDISGDGMDPNITGRYATPYASGGPDVTRIVVLGLSEKTDGNANGIGLADITTKKVKEQIIWEKGFANALTSTVVSVVKLPMFLETEELAVKAAIKTCNAFDLKKVRMV…
GTNG_1869	G. thermodenitrifi	Group 22		V	R	H	H	T	A	K	H	A	D	P	I	T	K	Y	A	A	L	T	T	MKIINDMLKHIPIPKMVKVRQHFYAPEISNVPEAVRQSIKEADVLERISPGDQVAIAVGSRGIADIPTIVREVVSAVKQAGGNPFIVPAMGSHGGATAEGQKEVLAHLGVTEEFVRAPIRSNMDVVEVGRLENGLPVYIDKLAYEADKIIVVNRVKPHTAFRGPVESGLMKMITIGLGKQKGAEAAHQYSFKYMARHVVDMAKIVIQKAPIIFGVAVLENAYDRPAKIVTVPAEQFETVEPELLIEAKSLMPRIMFNPIDVLVVDEIGKDISGDGMDPNITGRYATPYASGGPDIARIVVLGLSEKTDGNANGIGLADITTKKVKEQIIWEKGYANALTSTVVSIVKLPMFLDTEELAVKAAIKTCNAFDIKKVRMVRIKNTLALREIWISESLLDEAY…
M493_10140	Geobacillus sp.	Group 22		V	R	H	H	T	A	K	H	A	D	P	I	T	K	F	A	A	L	T	T	MKILEQMLKDVPIPKMAKVRQNFYAPEIRDVPKAVHQSIRQANVLQRISPGDQVAIAVGSRGIADIPIIVREVANAVKQAGGVPFIVPAMGSHGGATAEGQKEVLAHLGVTEEFVGVPIRSNMDVVEIGKLDNGLPVYIDKLAYEADKIVVVNRVKPHTAFRGPVESGLMKMITIGLGKQKGAEAAHQYSFKYMARHVIEMAKIAIQRAPIVFGVAVLENAYDRPAKIVAVPAEQFETVEPELLIEAKSLMPRIMFTPLDVLVVDEIGKDISGDGMDPNITGRYATPYASGGPDIARIVVLGLSEKTDGNANGIGLADITTKKVKDQIIWEKGFANALTSTVVSVVKLPMFFETEELAVKAAIKTCNAFDLSKVRIVRIKNTLALREIWISESLLDEAL…
Desru_2419	D. ruminis	Group 22		V	R	H	H	T	A	K	H	S	D	P	V	T	K	Y	I	A	L	T	A	MPILGDFSEIERILDEVSVPRFVKVRQLFHAPKIERVDAAVFEELNKEKIKKLLRPGMRVAVAVGSRGIANIAQITKTTLEFLTTRGVEPFIIPAMGSHGGATAEGQKEVLETLGITEESMGVPILSSMEVEQVGEANGLPVFVDKHVLAADGVIIINRIKPHTAFRGVIESGIVKMSVIGLGKQKGAESCHQLGMNHFDQKLIPASKITFEKANLLFGIAILENAYDQTSEIHAVPVDEILAVEPQLLKKAKELMPKILFNPLDILVVDEIGKDISGDGMDPNVTGRFSTTFAKGELVTERIVVLGLSERTEGNGNGVAPADITTMRLYDSFNMAKTYINALTAAFPPTVRIPMVMRSDDYAIRCAIKTSYCLQPEKLRIVRIKNSLHLEEIYISEGL…
Rxyl_2998	R. xylanophilus	Group 22		V	R	H	H	T	A	K	H	A	D	P	V	T	A	Y	M	A	L	T	T	MQTEKPVRREIEKLLSEVELPRLALVEQEVETPPALTNIRKAVREALGSVELPTGTVAIGVGSRGVARVGEITAALVEALKEAGASPFIVPAMGSHGASTAEGQAEVLAHLGVSEEKVGCPVRATMEAVEIGRTPSGVKVYMDRHAHEADAVVVVNRVKPHTAFRGEVESGPSKMLAIGLGKQRGAHSIHAAGWGEIHRTIPEAARVAVETGKVAFALATLENADEEPCRVVAIPAERLAEEEAPLLEEAKRNLPRLPFGELDVLVVDEIGKNISGDGADPNVTGRYPTPYASGGPSVERMVFLDLTEETGGNANGVGLSDVISSRLERKMDRSATYMNALTSTVPDTVRIPMVMESDRDAIAAALIMCAGVEPPEARLVRIRNTLSLRRMWVSEALLG…
Sfum_3568	S. fumaroxidans	Group 22		V	R	H	H	T	A	K	H	A	D	P	V	I	A	Y	T	A	L	T	G	MHTDYPKMYRIRQRFDRSAIADIPKAVRDEFTRGDFARKVRPGERVAVAVGSRGINRLAMIVAAMVECLRSIGLQPFIVPSMGSHGGATAAGQEEVLKHLGISEATVNAPVVSNMEVISLGRIENGADVFVSRNIAEADHVVVINRVKPHTAFRSDVESGLCKMLTVGCGKHLGALNMHKFGLGASIKPAARVMLDRLPVLCGLAIVENSLDVAHTFRIARPEEFIDVDRELLELAKRLLPRIPVEQLDVLIVNEMGKNISGGGIDPNVIGFWRREGGPRTPDYRTLILLDITEQSQGNAVGIGMADLTTRRVMDKLDLKATYTNALTTGIWAAVRLPIALESERAALDAALAHVTDVSRVRMARILNSLMLEHLWVTREVVEELRADKSIEVDETPIP…
SY1_11400	S. bacterium	Group 22		V	R	H	H	T	D	K	H	A	D	P	V	L	S	Y	A	A	L	A	K	MPVLLDESYRYPLPKMHRVRQHFSRPRLDDLEAQIRREFEKACIADRIKPGARVAVAVGSRGIKNLARIVKEVLVQIQRWGGNPFIVSAMGSHGGGTQEGQLHILNSYGITENAMGIPIITAPDATRVGKTKSGLEVWVDSAALEADLIVPINRVKLHTDFVGDIQSGLCKMLTIGLGNHVGCSALHEASFEGFAETLIEAARIVMARAPVGFGVAILENAYDETAMIEAVPVEDIVEREKELLQTAKGLMPTLMLPDIDVLVVEEIGKDISGAGFDPNVLGRSSLLKKFVLPVPKIKRMILLDVTAPSHGNAIGVGLFDVITRRVLEKLDLPSMYANALAVKAPEDVKIPITAESEEEAVRFALQLARGVDRANLKIVRIKNTLNLETIEVSEALLPC…
ANT_08010	A. thermophila	Group 23		D	R	H	H	I	I	K	H	M	R	Q	V	K	L	G	M	E	E	D	F	MNPSPIISLPWGKDTLTLELPPTWHLLGVLGPSPLPGVSSPKEETARSLQEVIGSPPLAELARDAKRVVVVTDDGSRPTPVAQIFPAVMAELERGGISAEQVTVIPALGVHRPMQAEEVAQRIGGEWMSRVQWESHDCDTPERLAFLGTTSRGTPVYINKTVAEADLIVSIGCIEPHIIASFGGGYKNLIPGVAGRATIAHNHGLNCHPDTFNMVGQPIEHNPMRLDLEEGAQMLKGRVFIVNAVLNSALEVVKVVSGHPIHAHRAGTQVSAQIYGVPIPAQADVLITASYPMDQDLRQGVKALANTIRALKPGGVMITTIRAEEGVGVFGLANRKLPVGRKVLKLLAPLLLPRVPKLKLKGMGEEDKFFLYFALQAMLHGTLLLYAPTIPQEIHERLP…
Desti_3663	D. tiedjei	Group 23		D	R	H	H	L	L	K	H	M	R	Q	V	K	K	G	E	V	E	E	F	MARFIEFPWGEESLKISVPDTWRILGELKPRSVPTIADPAAACAEALSNPIAASRLSQRALSGKRVVAVVDDHSRPTPVAEFLQPVMNELLAAGATAESIQILIATGVHRQSRLDEVEKKLGRALMDAHPWRCHDASDSDSLREVGITARGTKVVLNRLLTEADLIVCVGAIEPHLLLGFGGGLKMLIPGCAAAETIGKNHMQGVDPDNFDYVGTVGDRSPMRQDLEEGASLLKKDVFIVNVAMNEQARAAAFFCGDPIIAQRQGEKFVLEISRQEVPEQADVVVANSFPMDADLRQSVKCIGNSLYACKPGGVLLAFARSIHGLGEMPLAKKTLPYPVMRTLLKVIGKNRVLSLVEKAKKGEPVEEVFIGHFGLQMLRRNHLGIFSDSRLLPEDIGRK…
HRM2_32350	D. autotrophicum	Group 23		D	R	H	H	L	W	K	H	F	K	Q	M	K	R	G	I	V	E	E	F	MHIQLPWGDDTLDLNVPDTWDLVWPDSAAENIHPGTGMDESLLVEHALDRPMGMPPLETMDLKKKKILIIVDDNTRPTPVHRFFDRILDRLERAGADFDRITLMPGLGIHTAMTRTEMEEKVGKASLARIAWKNHDAFDEKANHFFGTTSRGTPVELNQAVFESDLIIAIGLVEPHLWAGFGGGFKNILPGVASANCIGVHHALISRPPYLVNRVGMAPEDNSFRLDLEEACTLIAAPVFCVNVCLDRSANIVAAFSGDGVKVHRKGVAFNHGLSGRRLSSAVDGIIVNSFPMDFNFKQSMKGVANSLPALKPGGVVMGFLKADKGLDDIVLPQRSLPRWLLKQILKILGPSRTLWFLETMRPGIDVEEKFLLYYSMHLIRQYELLFHVPTLDDHEVKQ…
Dole_2523	D. oleovorans	Group 23		D	R	H	H	L	M	K	H	F	K	Q	M	K	K	G	L	I	E	E	F	MRITLPWGNESFDLDLPPTWTVIFPKPQESLPTSSTSEAAVVADALARPVEAKALADHDLAGKNVLVIVDDNTRPTPAHRFFHLILEALETAGADLDRVTLLTALGIHTAMTADEVKQKVGAENLEKIAWENHDAFDPEASVHMGTTSRGTPVALNRRIKEADLVVLVGLIEPHLMAGFGGGMKNILPGVASAQTIGTHHELLTKPPYQANRVGMMPEANDFRLDLEEIRAMIPAGIFCINVVLNHRGAITACFAGDPVAAHRRGVAYTRRFFGVSMDRPVDGVITNSFPMEINFKQSMKCVGNALPAVRPGGAVMGFLRADRGMDDIPMPDGSPLPLPVVKAILRAIGPSRVYGLLNLAKKGLDIEEKFLYYYTLQLVRGYDIFLYVPSLTDEIVKKL…
Isop_0004 (LarAH23)	I. pallida	Group 23		D	R	H	H	L	Q	K	H	M	L	Q	F	K	A	I	W	L	R	P	F	MSMSCSTPPGSSDVWPRPGFPEVLIPWGPGERLALRMPESWRLIDVTQPLLDDALASEEYEARLGRLLDDPASGWSETLATTPLGRVALVIDDPSRWTPVERALPVVLERLERAGVGDDSIDLVVAVGRHRPVDREAMVRRLGAELTDRLRWWSPPVDDPTAYDDLGTIDQDLPVRLFRPVVQADLRVLIGSTLPHLQAGFGGGWKLILPGCAHRSSLAAVHRRGIRPEDHPETLLGGDPDLNPMRQAITRAMTLLPGKTFSIGHVLGVPGQILRVEAGCPDEVQRRLAHEARRRFQAPFRPPAEVVVVGNSPWPGDPLQSFKALIHHRAACRPGGALVGLFWASPDELDRSLDRRSLRRLGRGGRPAAWLIRHGLGLADRLASIWKLRPAFMIHWARE…
Sinac_0264	S. acidiphila	Group 23		D	R	H	H	L	Q	K	H	M	M	Q	F	K	V	A	V	S	P	S	F	MTAPSTESDAPVALPWGEAETLTLDLPQAWRSTAEVVWPDLTGGIDDYPAALEKALNAPEAGLQVGPGSTVAIVVDDPSRWTPVREALPIIVRRLHELGVRQEDVSISVGVGRHHAVNAEAMRKRVGDAIADAYSCHSPPVDDLSAYVDLGVTPEGVPVRVFRPVAKADLRILIGSVLPHLQAGFGGGYKLIFPGTSHRTTLGALHRQGLSAGQAGRLLGGNADQNPMRQAIRSAARLLGPCLSISHLLGAPGEVLHVAAGHPDAVQDQLAVEARRRLRAPDAAPADLVVAGNNPWPGDPMQSFKVLLQHRAASRPGGVLVGFFWTEADQIDRSFPMPALRAIAASGAVGGWVIRRGLALASDLVSAVGSPSAFMLRWARELVVDRTVLVFAPPLYDRI…
Kcr_1492	C. Korarchaeum	Group 23		D	R	H	H	H	V	K	H	V	W	Q	H	K	F	K	D	I	G	A	N	MPDFQLPYGNSKIYFSLPDNLRVHYIEPREVEPIKELKEELNSSLNNLRFLRPGARVAIIADDITRPTPTHLILPTVLDFLEGAGIREVSLIVALGTHRPMTQSELERKYREALDRVNLIQPDFRDPEKQVRVGTMPNGAPIEVTKELSKVDFSIGIGCVTPHHVSGFSGGSKIVLPGVSGERTVGEMHMLSARLRRSFLGIEENEVRNLMDLVAEKAGLRGLIDLVVDGIGRPTWIGVGGVKEVFKEAVKESRKIYEVESPGNLDIVIASSYPADIEFWQAHKSLYPADMVLRDGGTLILVTPCPEGVARTHPEVIELAGLPPEEIDRRVRSGFVKDLIGAANSMVWSKIRSRIRVVIVSEGIREDEARSMGFEWYGELQEAIDKELRRFNKPKIGIM…
Moth_0729	M. thermoacetica	Group 23		D	R	H	H	H	I	K	H	V	W	Q	H	K	R	K	D	V	A	G	L	MSCRLSLPYGTHKLTFHIPEEKIKAVLSPVAMKEIPSTEVEIQRALENPIGCQSLGTMVSPTSRVLLLCDDNTRPTPANIIVPAILRELESGGVRKENIKILMALGTHRPMTLEELQQKLGAEVLAQVEVINHDFRNPMALHDFGLTANGTPVKVNRVVLEADVVIGIGSIVPHHIPGYSGGAKIVQPGICGEDTTAATHLLSVRTRRNMLGIVENKVREEMEAIADRAGVKYIFNTVLDPQGRVVKAFFGDIRQAFRAGVEISRQVYGIPAPGRTPIVLASSHPCDIEFWQAHKTLYPCDMLVEEGGTIIIVTPCPEGVAVTHPEMLEFAGQKPEDIDAQIEEGRIKDKVAGALALAWAKVRQHAEVCLVSDGINAEVAAKLGFKHADTIEEALEMTW…
Amico_1664	A. colombiense	Group 23		D	R	H	H	R	V	K	H	V	W	Q	A	K	E	D	D	T	L	A	H	MNISVSFTYPDFEGISIPEENLVAILSPACPPKPFEDDMDAINRGLDSPIGAPRLEECVRAEQKILILADDNTRNTPAHIIIPEVIKRLKKAGIQSKNISIMVALGTHRPMTEEELKKKFGSQILQNFTILQHAWNDPDQLIELPPTENGTEIWVNKALLKADFVIGIGHITPHRVVGFSGGAKIVQPGVSGGITTGQTHWVSALYDGEDFIGKIDTPVRREMNAVGLAAGLKYIVNVVMDGNEEVYRCVAGDPIEAHKEGCSASKEIYGAPLPCLGDIVIAESFPADAELWQAAKGIYSGDLALKKDGILILVTPCPDGVAQGHPELTEIGYLPFKEIKQMVDEKEIDDLTLAAHISHVGRVVCDKGRGILVSRGIDKETTEKLGLLWASTPQKALEM…
Anamo_1826	A. mobile	Group 23		D	R	H	H	R	V	K	H	V	W	Q	A	K	E	D	N	I	V	A	H	MKVKYYDFAEAMIPDERIKAILEPPHGQQINRETFERDLHRLLEEKLASKLSGVKNLLILVDDITRQTPTSWILPIVLDHVARFGIPREKVDILVATGTHRPMSLKEQIEKYGESIVNTVNIKFHDYKNDVVNIGNTRSGIPVMVNKLVLEHDFIMGVGSVIPHRVAGFSGGGKIVQPGISGEKTTGLTHWLSAKYEGREILGKADNPVRKEIEEIAEFAGLDFIINVVPDSHGNPVKVFAGEPKPTFYEAAQFSREYFSVKSTKSKIVITDSFPADLELWQAAKGVYSGDLVLDEGGALILVTPCPEGVGVEFGNLVQRYGYKGYEDVKELVESGELDNLIVAAHLVHVGRVIKDKGVGIILSPGIEAEVAKKIGFIPANNLKEALDIAESLVGEDDI…
Anamo_1978	A. mobile	Group 23		D	R	H	H	S	D	K	H	C	W	Q	S	K	D	K	E	L	V	A	D	MQFTVPFGKLNQQFNVPSILDVAFTGGMHPIAPVSNIKKAIHEQLDCPIGTLSLGEMARGKKNIVILIEDNTRHTPLRDILPILIEYLNGYDVQDSDISFLTAQGTHRLMTQNEMVEKIGIDLYKRFRVFQHDATSYDELVDLGYVKADGYNIPVHVNRIAVEADLLIGVGDIVPHSDAGYSGGSKIVQPGVCGFATTAATHIAAALLPEIPLGMAENPCRFGMDQVAKKVGLSFILNIVKNSEGQIIAVFGGDFIKAHREGIAIAKQAYGVKIPRLGDIVVVSSFPCDDDYWQASKGLISAYFATKPGGIIIFAAPCYEGLEHNHPKLRDWLKLPLREVIAKAKITRPEDLKEDLVAADIAICNARIREKCKVFIVTDGLSDEDIDILGFVRFSTIQS…
NIDE0743	C. Nitrospira	Group 23		D	R	H	H	P	V	K	H	L	A	Q	R	G	R	M	G	L	I	R	K	MTRMRLRTKAWFGDEELTIDFPASWKLIEIGPRDEPALTVEAMRECLSRPIGTRRLSEIARGKRNAVIVVDDLTRPTPGADLLPLLVDELTSGGISERDITVMLAGGTHPPASADERAKKVGSRLSSAVKVLAHDSRGDLVNCGRSPAGLPLHINRLVMESEVKIGVGCIYPHPVAGFSGGAKIILPAVCGVETTRMMHDYLRGSRERGGSIQTELRQDMAAVARRVGLDGIVNVTLNRHRAICGLFAGDVVQAHEAGVRAAQRLYAVPMSPEAEVVVADMYPFDTSWQFAQDRGMWPVEQPTGDVSRVVIAACPLGMGTHELFPVDSPLWSRIARRLSHFRLADLDRPLEKLRTMGQLIRRKQHHLMVLSPGLKGQDLTSMFPHAQRFGDWPALRAAL…
AF0049	A. fulgidus	Group 23		D	R	H	H	P	Q	K	H	M	A	I	T	W	F	S	K	Q	E	K	P	MIELPSDIWYGDKPLLFEPPESWEVSVFRMAGDSAREVEKEEIFRVLREPIGQKALSKLAEERGEAVVVFDDMTRPTKLKGIAKAVIEELKRGGVSDENITFICANGAHGTYDRDDFAKKLGEEIVESYPVFNHNPLGNLDYLGETSAGTPVEINSEVMSYSLKIGLGCILPHPQFGYSGGAKIVLPGIAGMRSIAYNHGVIGGWSAAMAVRELHPTCQMAYGRVNEENVMRRDAEEAARMAKFDFIVNSLVNTRRENTHVFAGDIVEAQRKGVEEARKHYATQIGFEFDVVISNAYSKASEAAIATWPSLCLKQGGTLVVVCNSKTGQISHYIHGRWGMRRKGGFLYLPPPDTLKRAGKVIFVSKYQEKQPWLEVYDEVVRVKTLEEMVEEVGKEEKK…
Deba_0774	D. baarsii	Group 23		D	R	H	H	A	Q	K	H	L	A	I	I	L	P	L	N	V	V	V	P	MKIRLPELMWYGNLDVEIELPDDWDVTFCPMRGAERPALGQEAIAQAIKNPIGCPPLHQLARGKKSACIVFDDITRPTRCAELAPVVIEELLAAGLAEDDITFVCALGSHGAHTAHEFRKKLGADILERFRVYNHNIYENCVEVGVTSRGARLLINREVAQAQVKVGLGCVTAHAQVGFSGGGKIILPGVSHIDTISHFHIDVEKSAVETTGLGNFDNNILRFEIEEAVRLAKLDFKVDVVTNGRGATIGVFAGDPIAEHLQAVAAAREIYATEPTPTDMDVVVVNAFAKANEMAIAILLGAIATGNFQGSVVCLANAPEGQVTHYLARSFGRDYGGRQYPIGFVPPGLNVVVVAPHMDKTFGDWVANPQDAHWVKSWDKALELLKKWHGPGARCAVLP…
A2cp1_0497	A. dehalogenans	Group 24		D	R	H	H	Y	F	K	H	C	Y	Q	S	K	F	P	E	Y	A	L	L	MSASAPVLLGYGTRPLPFPSGVPARVLAAPPAPAVADLPAALDAALAHPEGARPLQEVAGPRTRVLVIVSDASRDEPRAELFAAVRRALAVVPDDHLTVGVANGTHGPGPLAALGLPEDVFRRHRVVNHDARDEASMVEMGRTSRGTRLRVNRCVAESDLVVTTGRVKPHYFAGWGGGAKGIFPGLGHDDDIRQNHKLKADPASSLGRADGNPCREDLEEAIRRLGRDTYMLNVVEAGGVVLGAVAGDVVYAHRAGVRMARPWCEVAAEPADVVVVSAPLPVSGSLYQASKLVPPAGMLLREGGVVIVCAECPGGVGPLRTVNEGIFQLGVRRFLPERYALLLVSGMPETTVRETYATFAPSLDAALASAREIVGKAEPDVLVLPDAGDLVPRRR
AnaeK_0502	Anaeromyxobacter sp.	Group 24		D	R	H	H	Y	F	K	H	C	Y	Q	S	K	F	P	E	Y	T	L	L	MSASAPVLLGYGTRPLPFPSGVPARVLGAPPAPAVADLPAALDAALAHPEGARPLQEVAGPRTRVLVIVSDASRDEPRAELFAAVRRALAVVPDDHLTVGVANGTHGPGPLEALGLPEDVFRRHRVVNHDARDEASMVEMGRTSRGTRLRVNRCVAESDLVVTTGRVKPHYFAGWGGGAKGIFPGLGHDDDIRQNHKLKADPASSLGRADGNPCREDLEEAIRRLGRDTYMLNVVEAGGVVLGAVAGDVVYAHRAGVRMARPWCEVAAEPADVVVVSAPLPVSGSLYQASKLVPPAGMLLREGGVVVVCAECPGGVGPLRTVNEGIFQLGVRRFLPERYTLLLVSGMPEATVRETYATFAPSLEAALASAREIVGKAEPDVLVLPDAGDLVPRRR
Adeh_0469	A. dehalogenans	Group 24		D	R	H	H	Y	F	K	H	C	Y	Q	S	K	F	P	E	Y	T	L	L	MSAPASAPVLLGYGTRPLPFPAGVPARVLAAPPAPAVADLPAALDAALAHPEGARPLPEVAGPRTRVLVIVSDASRDEPRAELFAAVRRALAVVPDDHLTLAVANGTHGPGPLEALGLPDDVLRRHRVVNHDARDEASMVEMGRTSRGTRLRVNRCVAESDLVVTTGRVKPHYFAGWGGGAKGIFPGLGHDDDIRQNHKLKADPASSLGRADGNPCREDLEEAVRRLGRDTYMLNVVEAGGVVMGAVAGDVLYAHRAGVRMARPWCEVAAEPADVVVVSAPLPVSGSLYQASKLVPPAGMLLREGGVVVVCAECPGGVGPLRTVNEGIFQLGVRRFLPERYTLLLVSGMPEATVRETYAAFAPSLEAALASAREIVGKPEPDVLVLPDAGDLVPRRR
Anae109_0509	Anaeromyxobacter sp.	Group 24		D	R	H	H	Y	F	K	H	C	Y	Q	S	K	Y	P	A	A	T	V	L	MRALDFASPLARRRYARDDRPPESYNARVTILLGYGARPLPLPDVPGARVLLPPVAPPVAELAAALDAALAHPVGARPLASVATARTRVVVIVSDSSRDEPRSELFSAVRRALAAVPDDHLTVAVANGTHGPKPLERLGLPEEVLRRHRVVNHDARDDASMVEMGRTSRGTRIRVNRCVAEADLVVSTGKVKPHYFAGWGGGAKGIFPGLGHDVDIRQNHKLKADPASALGRADGNPCREDIEEAVRRIGRDTYLVNVVEAGATILGAVAGDVVYAHREAVRLARPWCEVEAAPADIVVVSAPLPVSGSLYQASKLIPPAGLLLREGGVVIVAAECPEGTGPLKVVNEGIFELGVRRYLPAGATVLLVSGMDEATVRGTYATYAPDLASAIARARALVA…
Hoch_6889	H. ochraceum	Group 24		D	R	H	H	Y	F	K	H	C	Y	Q	S	K	R	P	Q	H	R	I	L	MDIDLRLPYGSAPLPVASTSLRRFDALQVVQPPVPPPAQPLETLIEAALDHPVGTGRLETLVRPGERVALLVSDASREEPRTAMLSALLARLPSDIDITLGVACGTHGPCDLARLGIADDIWKRAARVINHDAHDDTDLISIGTTPRGTPVRVHRCLTEVDWIVPTGRIKPHYFAGFGAGCKAIFPGLGGNREIRINHQFKNQPGARAGCIDGNPCREDLEDAVSLLSAGMFLLNVVLDDAGGAQAAVAGDLRAAFRAGAAQCAPLHRVRAARAEVVLVSDELPVTGSLYQASKLVAASAGLLREGGTMILAAACPEGIGPVTTVNQAIYELGLRPRLPQQHRIVLVSELSPEQVAPSYCSWAPSVEAALAAESARSLTVLPHAGSLIIEPVDELVGSV…
Htur_2912	H. turkmenica	Group 25		D	R	H	H	Q	Y	K	H	F	Y	Q	T	R	G	Q	R	F	V	V	R	MDLPLGTGTIDVSLPDCEVTVARPAGSTPVDVRTAAERALEDSIGAPLADRVDPDDDVAIVVTDITRKAPDDVLLDVLLERLEACDVARGQVTVVIGLGLHRPMTDEEIEAMLGPHADLAINHDPESVVEVGTVADGDVPVEIGEPVVEADTVLSTGVVEPHQYAGFSGGAKTVVIGAGSESIIRYTHGPEMLAREGVRLGRVEGNPFRETIDRAGDLAGLDFSINLSYGPSGVLGVRAGEGRRVVRELASIARDALSVPIDRAYDAVVCGVGAPKDANLYQATRAATYVALGDRNPLREGGRIVVPAALPEGVGDGTGEQRFYRRLSGASDPESLYEQMRTGYEPGAQRAFVVARVLRDHDLSVTNSEAPEVVEECLMHAADGVVDALEPGSEVLVIP…
Natoc_2745	N. occultus	Group 25		D	R	H	H	Q	Y	K	H	F	Y	Q	T	R	G	Q	R	F	V	V	R	MNVPLGSGTIELRLPGCDVTIAEPSGGEPVDVRAAAERALEDPLGPPLADRVEPNDDVAIVVTDLTRTVPDDVLLDVLLARLERLDVARERITVVVGLGLHRPMTDAELETMLGRHADLAVNHDPASVVEVGTIGATGADPDRPDGPASDGVPVEIGVPVAEADTVLSTGVVEPHQYAGFSGGAKTVAIGAGSESLIRYTHGPALLAREDVRLGRVAGNPFREAIDAAGERVGIDFSLNLTHGPAGVLGVRAGEGRRVVRELAAVARDALSVPVAREYDAVVCGVGAPKDANLYQATRGATYVALGDRNPLREGGRLVVPAALPEGAGKGTGERRFYRRLRDADDPESLYDELRTGYEPGAQRAFVVARVLRDHELVVTNSEVPALVEECLLGAADDVA…
HFX_2777	H. mediterranei	Group 25		D	R	H	H	Q	Y	K	H	F	Y	Q	T	R	G	Q	R	F	V	V	R	MNLPLGDGRLSVSLPSCSVDVARPPGGAPVDPRTAAEAAMERPHGPPLAGLVNSTDEVAIVVTDVTRDTPDDVLLDVLFDHLPVPRENVTVVVGLGLHRPMTDAELRDGLGEYADLAVNHDPDSVVALGAVDGCPVSVHPAVADADVVLSTGMAEPHQYAGFSGGAKTVVIGAGSESIIRYTHGPDMLSRDGVRLGRVRGNPFRETLDRAGLIAGPDFCLNVTKGPDGFLGAAAGNPISVVRSLAATAREALSVSVDTNYDAVVCGVGAPKDANLYQATRAATYVALGDRNPLGSGSDDCGRLVIPAALPEGAGEGTGEKRFFDALSSATDAASLYESMRAGYEPGAQRAFVVARVLRDHDVYVTNSASPDVVNSCLMHARESVEDAVEPGSRVLVVPN…
L593_03130	Salinarchaeum sp.	Group 25		D	R	H	H	Q	Y	K	H	F	Y	Q	S	R	G	Q	R	F	V	L	R	MELPLGEGTIDVDLPDCDVTVAEPPGGEPVDVPAAAERALDRPLGPSIANRAFPGDDVAIVVTDVTRATPDDVLLDALIGRLTNAGVERSDVTIVVGLGLHRPLTDDEIAEAYGEYADLVVNHDPDEATAVGHIDPAVAGEAERGSAGALGAQGVPIEVNPAVASADLVLATGMVEPHQYAGFSGGAKTVVVGAGGEPLIRYTHGPELLGRDGVRLGRIEGNPFRDFLDRAGELAGPDFCLNVTHGPSGILDVAAGSPRPVVRELADSAREALSVPVDRAYDAVVAGVGAPKDANLYQASRAATYVALGDRNPLREGGRIVVPAALPEGAGEGTGERRFLEWLSNGSSADAVYEAMANGYEPGAQRAFVLARVLREFDVYVTNSQAPAIVEDCLMRAEE…
HTIA_0288	H. tiamatea	Group 25		D	R	H	H	Q	Y	K	H	F	Y	Q	T	R	G	Q	R	F	V	T	R	MTFEVPRGDGYVEVDLPDCDVTIAELPGGEPVDVREAAEAAVADPHGPPLVERANADDEVAIVVTDVTRDAPDGILVDVLFEELEAAGVDREQVTIVLGLGLHRPMDEAEIEAELDEYADLAENHDPDDTVTLGEVDDVPIEIYRPVAEADLVLTTGQSEPHQYAGFSGGAKTVIIGAGGESFIKYTHGPDMLGQESVKLGKIDGNPFREAVEEAGELVGLDFCLNVTPGPDGFLDAAAGDSGAVVRDLAETAREALAFEVDGEYDAVVSGVGAPKDAQLYQTTRGITYVVLSDGAPVKEGGRVVVPAVLDEGYGAGRGEERFYEWLSGAEDAESCYQAMLEGYEPGAQRGFVTVRSLRHADAYVTNSEDPDLVEECLMHAEETVEDAIEPGSDVLVVP…
Huta_0453	H. utahensis	Group 25		D	R	H	H	Q	Y	K	H	F	Y	Q	T	R	G	Q	R	F	V	T	R	MTFEVPRGDGYVEVDLPDCDVTIAELPGGEPVDVREAAEEAVANPHGPPLVERASADDEVAIVVTDVTRDAPDGILVDVLFDELEAAGVDREQVTIVLGLGLHRPMDEAEIEAELGEYADLAENHDPDETVTLGEVNDVPIEIYRPVAEADLVLTTGQSEPHQYAGFSGGAKTVIIGAGGESFIKYTHGPDMLSQESVKLGKIDGNPFREAVEEAGELVGLDFCLNVTPGPDGFLDASAGDSGAVVRDLAETAREALAFEVDGEYDAVVSGVGAPKDAQLYQTTRGITYVVLSDGAPVKEGGRVVVPAVLDEGYGAGRGEERFYEWLSGAEDAESAYQAMLQGYEPGAQRGFVTVRSLRHADAYITNSEDPELVEECLMHAEESVEDAIEPGSDVLVVP…
Rcas_2707	R. castenholzii	Group 25		D	R	H	H	Q	Y	K	H	F	Y	Q	S	R	G	Q	R	Y	I	L	Q	MNALEELPPSWRVTRAVNREPEAPHLATQVIGDQCLADLARPGMRVTIAFTDATRACPDERLVGSLLSELDRCGVAPDHITLICATGLHRPSTPAERIAKLGTAIVSRYRIIDHNALDPGGLVDLGTIDGIPLLINRLCVETDLLLATGVVEPHQYAGYSGGAKTVVIGCGGEATISATHGSAMLDHPGTRLGAIDGNPFQAFVRAGGERAGLRYVVNAILGDTGEPLLIAAGPPALVHDYLVGRARAIYEVPVAQPVHIARAGVDGPKAVNLYQASRAATYLALAERTPLLPGAPILLPAPIPEGAGEGAGERRFFDVLSNAASPQQLLDHLRRTGFPAGAQRAYILAQVLVHHPIIVVGAHHPDVVRACHMHAVPDMAAGFALADRLARATFNLAPN…
RoseRS_3215	Roseiflexus sp.	Group 25		D	R	H	H	Q	Y	K	H	F	Y	Q	S	R	G	Q	R	Y	I	L	Q	MNDAVPLPPSWRVTRAISHTPVASHTTTIHVGDRRLTDLARPGMRVTIAFTDATRACPDEHLVGGLLNELEACGIAPEHITLICATGLHRPSTATERLAKLGPAIVARYRIVDHNALDPDGLVDLGIIDGIPLVVNRQCVECDLLLATGVVEPHQYAGYSGGAKTVVIGCGGEATISATHGPVMLDHAGTRLGSIEGNPFQAFVRAGGERIGLRYVVNTILDETGEPLIIAAGPPVAVHDYLVAQARTIYETPVNHPVHVACAGVEGPKAVNLYQASRAATYLALAERTPLLPGAPILLPAPIPEGAGEGAGERRFFEALARAPSPHHLLEDLRQTGFPAGAQRAYILAQTLVRHPIIVVGAQHPDVVRACHMHAAPDMATGIALADRLAREAFSLAPD…
Toce_2224	T. oceani			D	R	H	H	S	M	K	H	M	Y	Q	T	K	A	G	V	Y	M	L	L	MKIKTFNLKYGRGMMTLKIPAKNVLGVLKARDVPAVPDEKEAVVEAVRNPIGSPPLSGLVKKGDSVVIIASDITRSVRNSRVIPVLLEELRESGIPYEDITVVVATGTHRGHTEQELEYMFGREVLGRVRVVDHNCRDRESLVYLGTTSSGTPVWVNRLVAGADKVIITGGIVYHSMAGFGGGRKAVCPGVSGYETIQHNHKLMLNPPDKGGGINPFVGPGRVSDNPMAQDMAEIAAMVNPTFMVNVILNDEGKIARVVAGDYREAFKEGCRSVREFFSIEVEKCADALILSCGGFPKDIDLYQATKAVENCQGVLKDGGVIVLVAECPEGVGNGDFYRIIKDFPTRRMREEELWREFTIAKGVGYMLTLTLERFRVVLVSKLDAGMVSEMGMVPAADA…
MICPUN_64048	Micromonas sp.			D	L	H	V	A	M	K	H	L	N	P	L	V	A	N	D	Y	R	K	L	MPTHHASFSSPLRKEQSRCSGRVPRGRHTRAASETTTAAAMTMGTRVHLGTAPDIRTAVRRATSTSIGRHARPAPSHQSPPPSTRGSSRRRTRGVRTRGAHHPRVHAASIAASYDTPDAPAPGAHPRAHRYEHPPETYRSAPGEKFLMQFGESMRIEELPEGTRVVYPGVRKNAPSSPSAMRAMVERALDDPVGQPPLREKIRALVAAKGSTGAKILFAFDDVSLPLPPMRSPDIRRVIMEECERRVVEEGVDPSCVKFVCSIALHRFIRPDEFRHICGDYLYNKYSKLGAVSNYNAVDEEHSVVIGRTELDEEVKVCKDFAEADMLIYANCNYVAMDGGYKSYATGLVHYTTLRYNHDSETLKKTRSLMDPARSSLHASIIRIGKVMQKHTDVFHVET…
Dtur_0486	D. turgidum			D	R	H	H	Q	I	K	H	V	Y	Q	Q	K	G	H	K	L	F	F	E	MFSYYLPYGKNKIEIIIPYKADILEPKRVKTNKSKDLLIYEALDNPLGLNSLSVFLKSKNNIAISIEDDTRPINNKEILRILFNYLREKEIKGKNIKIIVATGLHQDKTLYDFSDISYDFSVEVIKHDPDKGLIFLEDENLERVGINKEFIEADARIIIGDVVPHQIFGFSGPPKSIIPGLADRETINKTHKQVLFHELKAGIEDNIVLKWVVNFSKKIPNIFSINLIQDVEKNIINVIAGEITESFKKAIEKSKELYCIEVSKEYDVVITSPGGYPEDQDLYQTQKAFRHASYITKEGGKIIVFAPCSRGWGSEDFKRITEELYDVDKTIEELKFNFSVGKHKLLFFLELAKKYKLYLYSDYDFSKNISRFVTGVTSTDLAEILNQEDKNIAILYGGN…
NIES39_D07030	A. platensis			D	R	H	H	R	V	K	H	I	W	Q	A	K	P	V	A	H	L	I	V	MGCTQPTIVDGMMALIAEIQINMKIITLEPVELISVDAIIGKITDYLLSLNQQYDRLLIICEDVTRSTPINLFFPQLLRFLHRHSSPEISVIFALGTHRPMTETEMLNKLGISPREAENINLLNHHAFDDSHLVEIGVIDGVTVKLNRVMINQDVVMCFGSVFPHRVVGFSGGTKYLCPGIANQAIIDYTHWKSNLFPTEEIMAKVDNPIRDILAQVGELATQAFPATLVSVNFVTLPTGIVDVFVGDLQSSYRQAAALSAKLFLKTVEPCDKLLAIVDDKSADFWQAAKAVYNCADIVRDGGILVVRGRLAEGISATHGDIINQFGYAIPEQVKKWVNSGELNNPLVASHLIRVGQHLQRIKVFLASEYIDEKMCDRINLGYRDPASLETSEFDAIVY…
